# Supplementary material for: Genome Sequences of Two Pseudomonas aeruginosa Isolates with Defects in Type III Secretion System Gene Expression from a Chronic Ankle Wound Infection
Source: Microbiol Spectr. 2021 Jul 14;9(1):10.1128/spectrum.00340-21. doi: 10.1128/spectrum.00340-21 (PMC8552725; doi:10.1128/spectrum.00340-21)
Supplement: SUPPLEMENTAL FILE 1 — Supplemental material. Download SPECTRUM00340-21_Supp_1_seq5.xlsx, XLSX file, 0.1 MB [file spectrum00340-21_supp_1_seq5.xlsx]

## Sheet: all.var-4
												List of variants MNPAB_vs_PA103
Samples	Contig	Pos	Ref	Var	Score	Var_cov	Var_frac	Type	Ref_nt	Var_nt	Ref_nt_pos_change	Ref_aa_pos_change	Frameshift	Gene_ID	Locus_tag	Gene_name	Function	Upstream_feature	Downstream_feature	snpEff_type	snpEff_impact
1:PE1	JARI01000001	10483	A	C	2201.91	74	1	Nonsyn	tta	ttC	30A>C	Leu10Phe		fig|1081927.4.peg.10	PA103_0010		Nicotinamidase (EC 3.5.1.19)	Nicotinate-nucleotide adenylyltransferase (EC 2.7.7.18)	Nicotinate phosphoribosyltransferase (EC 6.3.4.21)	missense_variant	MODERATE
1:PE1	JARI01000001	4875	C	A	1658.97	59	1	Nonsyn	gtg	Ttg	988G>T	Val330Leu		fig|1081927.4.peg.5	PA103_0005		gamma-aminobutyric acid ABC transporter, substrate-binding protein	gamma-aminobutyric acid ABC transporter, permease protein 1	Transcriptional regulator, LysR family	missense_variant	MODERATE
1:PE1	JARI01000003	1218	G	T	832.973	28	1	Nonsyn	gag	Tag	28G>T	Glu10*		fig|1081927.4.peg.44	PA103_0048		Sulfur transporter	Transcriptional regulator, GntR family domain / Aspartate aminotransferase (EC 2.6.1.1)	hypothetical protein	stop_gained	HIGH
1:PE1	JARI01000005	18823	G	A	1854.09	64	1	Nonsyn	gcc	Acc	166G>A	Ala56Thr		fig|1081927.4.peg.96	PA103_0098		Outer membrane low permeability porin, OprD family	Sensory box/GGDEF domain protein	Agmatine deiminase (EC 3.5.3.12)	missense_variant	MODERATE
1:PE1	JARI01000005	8827	G	T	913.546	31	1	Nonsyn	ccc	Acc	337C>A	Pro113Thr		fig|1081927.4.peg.86	PA103_0090		Sulfate and thiosulfate binding protein CysP	Sulfate transport system permease protein CysT	Uncharacterized protein PA0284	missense_variant	MODERATE
1:PE1	JARI01000006	26528	T	C	612.236	23	1	Synon	att	atC	345T>C	Ile115Ile		fig|1081927.4.peg.127	PA103_0128		Protein co-occuring with molybdenum cofactor biosynthesis protein B	Outer membrane protein	Acetylpolyamine aminohydrolase	synonymous_variant	LOW
1:PE1	JARI01000006	48743	C	T	1262.21	43	1	Synon	gac	gaT	786C>T	Asp262Asp		fig|1081927.4.peg.148	PA103_0148		hypothetical protein	FIG001592: Phosphocarrier protein kinase/phosphorylase, nitrogen regulation associated	Uncharacterized NRDE family protein	synonymous_variant	LOW
1:PE1	JARI01000007	26046	A	G	1345.92	46	1	Nonsyn	tgt	Cgt	745T>C	Cys249Arg		fig|1081927.4.peg.180	PA103_0183		Transcriptional regulator, LysR family	Glutamyl-tRNA synthetase (EC 6.1.1.17)	Membrane fusion component of MSF-type tripartite multidrug efflux system	missense_variant	MODERATE
1:PE1	JARI01000007	3926	G	A	1148.35	41	0.98	Nonsyn	gcg	gTg	416C>T	Ala139Val		fig|1081927.4.peg.159	PA103_0158		tRNA pseudouridine(38-40) synthase (EC 5.4.99.12)	Phosphoribosylanthranilate isomerase (EC 5.3.1.24)	Probable type IV pilus assembly FimV-related transmembrane protein	missense_variant	MODERATE
1:PE1	JARI01000007	47583	C	G	2641.17	87	1											Integration host factor beta subunit	SSU ribosomal protein S1p	intergenic_region	MODIFIER
1:PE1	JARI01000007	6539	TGGGGTA	TGGGTA	872.588	31	1	Deletion	gtaccccag	gTACCCAg	535delC	Pro179fs	yes	fig|1081927.4.peg.160	PA103_0159		Probable type IV pilus assembly FimV-related transmembrane protein	tRNA pseudouridine(38-40) synthase (EC 5.4.99.12)	Semialdehyde dehydrogenase, USG-1 protein	frameshift_variant	HIGH
1:PE1	JARI01000008	4047	C	A	1233.97	43	1	Synon	ggg	ggT	57G>T	Gly19Gly		fig|1081927.4.peg.200	PA103_0203		S-methyl-5-thioribose-1-phosphate isomerase (EC 5.3.1.23)	DNA gyrase subunit A (EC 5.99.1.3)	Methylthioadenosine deaminase (EC 3.5.4.31)	synonymous_variant	LOW
1:PE1	JARI01000008	7766	AG	TG	1165.83	38	0.95	Synon	ccaggg	ccTGgg	630A>T	Pro210Pro		fig|1081927.4.peg.204	PA103_0207		Putative short-chain dehydrogenase	Similar to phosphoglycolate phosphatase, clustered with ubiquinone biosynthesis SAM-dependent O-methyltransferase	Transcriptional regulator, IclR family	synonymous_variant	LOW
1:PE1	JARI01000008	9583	G	A	680.131	27	1	Synon	gag	gaA	804G>A	Glu268Glu		fig|1081927.4.peg.206	PA103_0209		Formiminoglutamase (EC 3.5.3.8)	Transcriptional regulator, IclR family	Sodium/glutamate symporter	synonymous_variant	LOW
1:PE1	JARI01000010	1010	C	T	36.4803	19	0.54	Synon	ggc	ggT	264C>T	Gly88Gly		fig|1081927.4.peg.227	PA103_0230		2-amino-2-deoxy-isochorismate hydrolase PhzD (EC 3.-.-.-)	2-keto-3-deoxy-D-arabino-heptulosonate-7-phosphate synthase II PhzC (EC 2.5.1.54)	2-Amino-2-deoxy-isochorismate synthase (EC 2.6.1.86) PhzE	synonymous_variant	LOW
1:PE1	JARI01000010	138	G	A	36.7186	26	0.51	Synon	cag	caA	120G>A	Gln40Gln		fig|1081927.4.peg.226	PA103_0229		2-keto-3-deoxy-D-arabino-heptulosonate-7-phosphate synthase II PhzC (EC 2.5.1.54)		2-amino-2-deoxy-isochorismate hydrolase PhzD (EC 3.-.-.-)	synonymous_variant	LOW
1:PE1	JARI01000010	1474	C	T	293.59	31	0.57	Synon	atc	atT	108C>T	Ile36Ile		fig|1081927.4.peg.228	PA103_0231		2-Amino-2-deoxy-isochorismate synthase (EC 2.6.1.86) PhzE	2-amino-2-deoxy-isochorismate hydrolase PhzD (EC 3.-.-.-)	Trans-2,3-dihydro-3-hydroxyanthranilate isomerase (EC 5.3.3.17)	synonymous_variant	LOW
1:PE1	JARI01000010	1639	T	C	79.0507	22	0.51	Synon	gtt	gtC	273T>C	Val91Val		fig|1081927.4.peg.228	PA103_0231		2-Amino-2-deoxy-isochorismate synthase (EC 2.6.1.86) PhzE	2-amino-2-deoxy-isochorismate hydrolase PhzD (EC 3.-.-.-)	Trans-2,3-dihydro-3-hydroxyanthranilate isomerase (EC 5.3.3.17)	synonymous_variant	LOW
1:PE1	JARI01000010	2423	G	A	189.886	18	0.62	Nonsyn	ggc	Agc	1057G>A	Gly353Ser		fig|1081927.4.peg.228	PA103_0231		2-Amino-2-deoxy-isochorismate synthase (EC 2.6.1.86) PhzE	2-amino-2-deoxy-isochorismate hydrolase PhzD (EC 3.-.-.-)	Trans-2,3-dihydro-3-hydroxyanthranilate isomerase (EC 5.3.3.17)	missense_variant	MODERATE
1:PE1	JARI01000010	2731	G	C	107.845	40	0.52	Nonsyn	aag	aaC	1365G>C	Lys455Asn		fig|1081927.4.peg.228	PA103_0231		2-Amino-2-deoxy-isochorismate synthase (EC 2.6.1.86) PhzE	2-amino-2-deoxy-isochorismate hydrolase PhzD (EC 3.-.-.-)	Trans-2,3-dihydro-3-hydroxyanthranilate isomerase (EC 5.3.3.17)	missense_variant	MODERATE
1:PE1	JARI01000010	305	AT	AC	280.067	22	0.59	Synon	gat	gAC	288T>C	Asp96Asp		fig|1081927.4.peg.226	PA103_0229		2-keto-3-deoxy-D-arabino-heptulosonate-7-phosphate synthase II PhzC (EC 2.5.1.54)		2-amino-2-deoxy-isochorismate hydrolase PhzD (EC 3.-.-.-)	synonymous_variant	LOW
1:PE1	JARI01000010	324	A	G	435.282	26	0.65	Synon	gga	ggG	306A>G	Gly102Gly		fig|1081927.4.peg.226	PA103_0229		2-keto-3-deoxy-D-arabino-heptulosonate-7-phosphate synthase II PhzC (EC 2.5.1.54)		2-amino-2-deoxy-isochorismate hydrolase PhzD (EC 3.-.-.-)	synonymous_variant	LOW
1:PE1	JARI01000010	3401	T	C	19.6694	47	0.5	Synon	agt	agC	138T>C	Ser46Ser		fig|1081927.4.peg.229	PA103_0232		Trans-2,3-dihydro-3-hydroxyanthranilate isomerase (EC 5.3.3.17)	2-Amino-2-deoxy-isochorismate synthase (EC 2.6.1.86) PhzE	Pyridoxamine 5'-phosphate oxidase PhzG (EC 1.4.3.5)	synonymous_variant	LOW
1:PE1	JARI01000010	3947	C	T	99.9364	22	0.55	Synon	atc	atT	684C>T	Ile228Ile		fig|1081927.4.peg.229	PA103_0232		Trans-2,3-dihydro-3-hydroxyanthranilate isomerase (EC 5.3.3.17)	2-Amino-2-deoxy-isochorismate synthase (EC 2.6.1.86) PhzE	Pyridoxamine 5'-phosphate oxidase PhzG (EC 1.4.3.5)	synonymous_variant	LOW
1:PE1	JARI01000010	4254	T	C	49.5002	28	0.51	Synon	tat	taC	132T>C	Tyr44Tyr		fig|1081927.4.peg.230	PA103_0233		Pyridoxamine 5'-phosphate oxidase PhzG (EC 1.4.3.5)	Trans-2,3-dihydro-3-hydroxyanthranilate isomerase (EC 5.3.3.17)	FAD-dependent monooxygenase PhzS	synonymous_variant	LOW
1:PE1	JARI01000010	4338	ACTC	GCTG	536.327	24	0.8	Synon	gaactc	gaGCTG	216ACTC>GCTG	GluLeu72GluLeu		fig|1081927.4.peg.230	PA103_0233		Pyridoxamine 5'-phosphate oxidase PhzG (EC 1.4.3.5)	Trans-2,3-dihydro-3-hydroxyanthranilate isomerase (EC 5.3.3.17)	FAD-dependent monooxygenase PhzS	synonymous_variant	LOW
1:PE1	JARI01000010	5136	A	G	791.912	29	1	Nonsyn	agc	Ggc	187A>G	Ser63Gly		fig|1081927.4.peg.231	PA103_0234		FAD-dependent monooxygenase PhzS	Pyridoxamine 5'-phosphate oxidase PhzG (EC 1.4.3.5)	Inner-membrane permease FptX, ferripyochelin @ Inner-membrane permease for ferric siderophore	missense_variant	MODERATE
1:PE1	JARI01000010	798	T	C	16.8658	26	0.5	Synon	ttg	Ctg	52T>C	Leu18Leu		fig|1081927.4.peg.227	PA103_0230		2-amino-2-deoxy-isochorismate hydrolase PhzD (EC 3.-.-.-)	2-keto-3-deoxy-D-arabino-heptulosonate-7-phosphate synthase II PhzC (EC 2.5.1.54)	2-Amino-2-deoxy-isochorismate synthase (EC 2.6.1.86) PhzE	synonymous_variant	LOW
1:PE1	JARI01000014	32	A	G	336.179	15	0.94												Gluconate utilization system Gnt-I transcriptional repressor	intergenic_region	MODIFIER
1:PE1	JARI01000017	9217	C	T	1158.79	40	0.98											Dihydroxy-acid dehydratase (EC 4.2.1.9)	23S rRNA (cytosine(1962)-C(5))-methyltransferase (EC 2.1.1.191)	intergenic_region	MODIFIER
1:PE1	JARI01000018	15830	GATA	TATC	991.777	35	0.97											Choline dehydrogenase (EC 1.1.99.1)	cytosolic long-chain acyl-CoA thioester hydrolase family protein	intergenic_region	MODIFIER
1:PE1	JARI01000020	4995	T	C	967.554	33	1	Nonsyn	aat	Gat	559A>G	Asn187Asp		fig|1081927.4.peg.334	PA103_0333		hypothetical protein	TesB-like acyl-CoA thioesterase 1	Protein-glutamine gamma-glutamyltransferase (EC 2.3.2.13)	missense_variant	MODERATE
1:PE1	JARI01000021	11390	G	T	970.342	32	1	Nonsyn	ccc	Acc	994C>A	Pro332Thr		fig|1081927.4.peg.364	PA103_0363		Uncharacterized MFS-type transporter YnfM	Putative short-chain dehydrogenase	LysR family transcriptional regulator YnfL	missense_variant	MODERATE
1:PE1	JARI01000021	26179	C	A	1399.88	49	1	Nonsyn	gac	Tac	988G>T	Asp330Tyr		fig|1081927.4.peg.375	PA103_0374		3-methylmercaptopropionyl-CoA dehydrogenase (DmdC)	hypothetical protein	23S rRNA (adenine(2030)-N(6))-methyltransferase (EC 2.1.1.266)	missense_variant	MODERATE
1:PE1	JARI01000023	23558	G	T	838.26	28	1	Synon	gcc	gcA	573C>A	Ala191Ala		fig|1081927.4.peg.414	PA103_0411		MotA/TolQ/ExbB proton channel family protein	Biopolymer transport protein ExbD/TolR	Hemolysin activation/secretion protein associated with VreARI signalling system	synonymous_variant	LOW
1:PE1	JARI01000024	25672	C	T	1657.23	56	1	Synon	cgc	cgT	153C>T	Arg51Arg		fig|1081927.4.peg.443	PA103_0438		Phosphoglucosamine mutase (EC 5.4.2.10)	Dihydropteroate synthase (EC 2.5.1.15)	Triosephosphate isomerase (EC 5.3.1.1)	synonymous_variant	LOW
1:PE1	JARI01000024	27625	G	T	2784.12	91	1	Nonsyn	gcc	Tcc	649G>T	Ala217Ser		fig|1081927.4.peg.444	PA103_0439		Triosephosphate isomerase (EC 5.3.1.1)	Phosphoglucosamine mutase (EC 5.4.2.10)	Protein translocase membrane subunit SecG	missense_variant	MODERATE
1:PE1	JARI01000024	44083	A	G	1852.14	61	1	Synon	ggt	ggC	810T>C	Gly270Gly		fig|1081927.4.peg.460	PA103_0456		Acetyl-CoA synthetase (EC 6.2.1.1)	hypothetical protein	Glucose-6-phosphate isomerase (EC 5.3.1.9)	synonymous_variant	LOW
1:PE1	JARI01000024	44976	G	A	1464.76	49	1											Acetyl-CoA synthetase (EC 6.2.1.1)	Glucose-6-phosphate isomerase (EC 5.3.1.9)	intergenic_region	MODIFIER
1:PE1	JARI01000026	4231	G	A	1167.09	39	1	Nonsyn	gcc	Acc	499G>A	Ala167Thr		fig|1081927.4.peg.489	PA103_0484		Ethanolamine ammonia-lyase light chain (EC 4.3.1.7)	Ethanolamine ammonia-lyase heavy chain (EC 4.3.1.7)	Acetyltransferase	missense_variant	MODERATE
1:PE1	JARI01000026	800	CAAGAT	CAGAT	1699.1	62	1	Deletion										Aldehyde dehydrogenase (EC 1.2.1.3)	Ethanolamine permease	intergenic_region	MODIFIER
1:PE1	JARI01000027	9099	TCT	TT	1134.53	46	0.96	Deletion	ttcttc	tTTtc	1254delC	Phe418fs	yes	fig|1081927.4.peg.568	PA103_0563		Secondary glycine betaine transporter BetU	AAA+ ATPase superfamily protein YifB/ComM, associated with DNA recombination	Phosphoserine phosphatase (EC 3.1.3.3)	frameshift_variant	HIGH
1:PE1	JARI01000028	2686	GATA	GA	1200.75	55	0.86	Deletion										hypothetical protein	Pyruvate/2-oxoglutarate dehydrogenase complex, dihydrolipoamide acyltransferase (E2) component, and related enzymes	intergenic_region	MODIFIER
1:PE1	JARI01000028	54419	C	T	1065.05	35	1	Synon	ctg	ctA	567G>A	Leu189Leu		fig|1081927.4.peg.677	PA103_0672		Methylmalonate-semialdehyde dehydrogenase (EC 1.2.1.27)	Branched-chain acyl-CoA dehydrogenase (EC 1.3.99.12)	Transcriptional regulator, AraC family	synonymous_variant	LOW
1:PE1	JARI01000029	44546	C	A	793.077	30	1	Nonsyn	ggg	gTg	1061G>T	Gly354Val		fig|1081927.4.peg.726	PA103_0722		Kup system potassium uptake protein	Cytochrome b561	hypothetical protein	missense_variant	MODERATE
1:PE1	JARI01000030	33358	T	C	861.049	29	1											Peptidylprolyl isomerase, FKBP-type (EC 5.2.1.8)	hypothetical protein	intergenic_region	MODIFIER
1:PE1	JARI01000030	42908	C	G	2150.23	73	1	Nonsyn	ctg	Gtg	34C>G	Leu12Val		fig|1081927.4.peg.774	PA103_0769		Uncharacterized MFS-type transporter	Pyridoxine 4-oxidase (EC 1.1.3.12)	probable chemotaxis transducer	missense_variant	MODERATE
1:PE1	JARI01000030	47103	C	G	1051.47	37	1	Nonsyn	gac	gaG	198C>G	Asp66Glu		fig|1081927.4.peg.777	PA103_0772		SAM-dependent methyltransferase	CheW domain protein WspB	Chemotaxis signal transduction protein	missense_variant	MODERATE
1:PE1	JARI01000031	2750	G	A	282.271	13	1											Shufflon-specific DNA recombinase	tRNA-Met-CAT	intergenic_region	MODIFIER
1:PE1	JARI01000031	3207	G	A	3418.56	124	0.89	Synon	gcc	gcT	1269C>T	Ala423Ala		fig|1081927.4.peg.782	PA103_0777		Retron-type RNA-directed DNA polymerase (EC 2.7.7.49)	tRNA-Met-CAT	Sensory box/GGDEF family protein	synonymous_variant	LOW
1:PE1	JARI01000031	42840	C	G	916.995	36	1	Synon	cgc	cgG	528C>G	Arg176Arg		fig|1081927.4.peg.815	PA103_0809		Spermidine/putrescine import ABC transporter permease protein PotB (TC 3.A.1.11.1)	Spermidine/putrescine import ABC transporter substrate-binding protein PotD (TC 3.A.1.11.1)	Spermidine/putrescine import ABC transporter permease protein PotC (TC 3.A.1.11.1)	synonymous_variant	LOW
1:PE1	JARI01000031	4839	G	C	578.835	86	0.57											Retron-type RNA-directed DNA polymerase (EC 2.7.7.49)	Sensory box/GGDEF family protein	intergenic_region	MODIFIER
1:PE1	JARI01000031	4849	TGGCG	CGGCA	620.497	81	0.57											Retron-type RNA-directed DNA polymerase (EC 2.7.7.49)	Sensory box/GGDEF family protein	intergenic_region	MODIFIER
1:PE1	JARI01000031	4885	G	A	609.933	84	0.57											Retron-type RNA-directed DNA polymerase (EC 2.7.7.49)	Sensory box/GGDEF family protein	intergenic_region	MODIFIER
1:PE1	JARI01000031	4901	A	G	272.466	77	0.52											Retron-type RNA-directed DNA polymerase (EC 2.7.7.49)	Sensory box/GGDEF family protein	intergenic_region	MODIFIER
1:PE1	JARI01000031	49097	T	C	2958.02	104	1											Phage repressor protein cI	Phage TraR/YbiI family protein	intergenic_region	MODIFIER
1:PE1	JARI01000031	4916	C	A	599.477	82	0.57											Retron-type RNA-directed DNA polymerase (EC 2.7.7.49)	Sensory box/GGDEF family protein	intergenic_region	MODIFIER
1:PE1	JARI01000031	4949	GA	AT	46.8117	64	0.48											Retron-type RNA-directed DNA polymerase (EC 2.7.7.49)	Sensory box/GGDEF family protein	intergenic_region	MODIFIER
1:PE1	JARI01000031	5205	G	A	2976.23	99	0.97											Retron-type RNA-directed DNA polymerase (EC 2.7.7.49)	Sensory box/GGDEF family protein	intergenic_region	MODIFIER
1:PE1	JARI01000031	5357	A	G	3392.64	116	1											Retron-type RNA-directed DNA polymerase (EC 2.7.7.49)	Sensory box/GGDEF family protein	intergenic_region	MODIFIER
1:PE1	JARI01000031	78252	T	C	1960.11	69	1	Synon	gct	gcC	321T>C	Ala107Ala		fig|1081927.4.peg.857	PA103_0850		Integral membrane protein CcmA involved in cell shape determination	Chromosome segregation ATPases	Iron-sulfur cluster insertion protein ErpA	synonymous_variant	LOW
1:PE1	JARI01000032	12239	CA	TC	266.025	11	1	Nonsyn	cctgcg	ccGAcg	402TG>GA	ProAla134ProThr		fig|1081927.4.peg.871	PA103_0864		ParA-like protein	hypothetical protein	Plasmid replication initiator protein	missense_variant	MODERATE
1:PE1	JARI01000032	12245	GA	TG	298.454	12	1	Synon	tttcgg	ttCAgg	396TC>CA	PheArg132PheArg		fig|1081927.4.peg.871	PA103_0864		ParA-like protein	hypothetical protein	Plasmid replication initiator protein	synonymous_variant	LOW
1:PE1	JARI01000032	12255	T	C	411.911	15	1	Synon	gca	gcG	387A>G	Ala129Ala		fig|1081927.4.peg.871	PA103_0864		ParA-like protein	hypothetical protein	Plasmid replication initiator protein	synonymous_variant	LOW
1:PE1	JARI01000032	12270	CGCC	GTTG	373.255	13	1	Nonsyn	gtggcg	gtCAAC	369GGCG>CAAC	ValAla123ValAsn		fig|1081927.4.peg.871	PA103_0864		ParA-like protein	hypothetical protein	Plasmid replication initiator protein	missense_variant	MODERATE
1:PE1	JARI01000032	12282	G	C	462.185	16	1	Synon	gcc	gcG	360C>G	Ala120Ala		fig|1081927.4.peg.871	PA103_0864		ParA-like protein	hypothetical protein	Plasmid replication initiator protein	synonymous_variant	LOW
1:PE1	JARI01000032	12301	TAAGG	TAGGG	415.496	15	0.88	Synon	ccttac	CCCTAc	339T>C	Pro113Pro		fig|1081927.4.peg.871	PA103_0864		ParA-like protein	hypothetical protein	Plasmid replication initiator protein	synonymous_variant	LOW
1:PE1	JARI01000032	12318	G	C	442.306	16	1	Synon	ccc	ccG	324C>G	Pro108Pro		fig|1081927.4.peg.871	PA103_0864		ParA-like protein	hypothetical protein	Plasmid replication initiator protein	synonymous_variant	LOW
1:PE1	JARI01000032	12326	G	A	348.733	13	1	Synon	ctg	Ttg	316C>T	Leu106Leu		fig|1081927.4.peg.871	PA103_0864		ParA-like protein	hypothetical protein	Plasmid replication initiator protein	synonymous_variant	LOW
1:PE1	JARI01000032	12333	C	A	342.145	13	1	Nonsyn	gag	gaT	309G>T	Glu103Asp		fig|1081927.4.peg.871	PA103_0864		ParA-like protein	hypothetical protein	Plasmid replication initiator protein	missense_variant	MODERATE
1:PE1	JARI01000032	12393	G	C	118.55	6	1	Synon	gtc	gtG	249C>G	Val83Val		fig|1081927.4.peg.871	PA103_0864		ParA-like protein	hypothetical protein	Plasmid replication initiator protein	synonymous_variant	LOW
1:PE1	JARI01000032	12582	GTGC	ATGG	292.896	11	1	Synon	acgcac	acCCAT	57GCAC>CCAT	ThrHis19ThrHis		fig|1081927.4.peg.871	PA103_0864		ParA-like protein	hypothetical protein	Plasmid replication initiator protein	synonymous_variant	LOW
1:PE1	JARI01000032	12591	GAGC	CAGG	396.734	14	1	Synon	acgctc	acCCTG	48GCTC>CCTG	ThrLeu16ThrLeu		fig|1081927.4.peg.871	PA103_0864		ParA-like protein	hypothetical protein	Plasmid replication initiator protein	synonymous_variant	LOW
1:PE1	JARI01000032	12604	CCCACG	CCGACT	571.778	21	0.88	Synon	ggcgtgggc	ggAGTCGGc	33CGTG>AGTC	GlyVal11GlyVal		fig|1081927.4.peg.871	PA103_0864		ParA-like protein	hypothetical protein	Plasmid replication initiator protein	synonymous_variant	LOW
1:PE1	JARI01000032	12630	A	G	634.223	24	1	Synon	gct	gcC	12T>C	Ala4Ala		fig|1081927.4.peg.871	PA103_0864		ParA-like protein	hypothetical protein	Plasmid replication initiator protein	synonymous_variant	LOW
1:PE1	JARI01000032	12883	G	C	248.764	9	1											ParA-like protein	Plasmid replication initiator protein	intergenic_region	MODIFIER
1:PE1	JARI01000032	12912	G	A	229.878	9	1	Nonsyn	cag	Tag	841C>T	Gln281*		fig|1081927.4.peg.872	PA103_0865		Plasmid replication initiator protein	ParA-like protein	hypothetical protein	stop_gained	HIGH
1:PE1	JARI01000032	13092	ATGC	CCTT	409.152	15	1	Nonsyn	gcatac	AAGGac	658GCAT>AAGG	AlaTyr220LysAsp		fig|1081927.4.peg.872	PA103_0865		Plasmid replication initiator protein	ParA-like protein	hypothetical protein	missense_variant	MODERATE
1:PE1	JARI01000032	13108	G	A	598.22	21	1	Synon	cac	caT	645C>T	His215His		fig|1081927.4.peg.872	PA103_0865		Plasmid replication initiator protein	ParA-like protein	hypothetical protein	synonymous_variant	LOW
1:PE1	JARI01000032	13135	C	G	562.976	19	1	Synon	cgg	cgC	618G>C	Arg206Arg		fig|1081927.4.peg.872	PA103_0865		Plasmid replication initiator protein	ParA-like protein	hypothetical protein	synonymous_variant	LOW
1:PE1	JARI01000032	13156	C	G	533.808	19	1	Synon	cgg	cgC	597G>C	Arg199Arg		fig|1081927.4.peg.872	PA103_0865		Plasmid replication initiator protein	ParA-like protein	hypothetical protein	synonymous_variant	LOW
1:PE1	JARI01000032	13162	ATAT	GTAG	559.315	19	1	Synon	gcatat	gcCTAC	588ATAT>CTAC	AlaTyr196AlaTyr		fig|1081927.4.peg.872	PA103_0865		Plasmid replication initiator protein	ParA-like protein	hypothetical protein	synonymous_variant	LOW
1:PE1	JARI01000032	13192	GGCGTCG	CTGATCC	400.693	14	1	Nonsyn	ctcgacgcc	ctGGATCAG	555CGACGCC>GGATCAG	LeuAspAla185LeuAspGln		fig|1081927.4.peg.872	PA103_0865		Plasmid replication initiator protein	ParA-like protein	hypothetical protein	missense_variant	MODERATE
1:PE1	JARI01000032	13204	GCCCGC	TCCGCG	375.672	14	1	Nonsyn	gcgggc	CGCGGA	544GCGGGC>CGCGGA	AlaGly182ArgGly		fig|1081927.4.peg.872	PA103_0865		Plasmid replication initiator protein	ParA-like protein	hypothetical protein	missense_variant	MODERATE
1:PE1	JARI01000032	13246	C	T	152.425	6	1	Synon	ccg	ccA	507G>A	Pro169Pro		fig|1081927.4.peg.872	PA103_0865		Plasmid replication initiator protein	ParA-like protein	hypothetical protein	synonymous_variant	LOW
1:PE1	JARI01000032	13270	T	C	158.936	7	1	Synon	gaa	gaG	483A>G	Glu161Glu		fig|1081927.4.peg.872	PA103_0865		Plasmid replication initiator protein	ParA-like protein	hypothetical protein	synonymous_variant	LOW
1:PE1	JARI01000032	13279	T	C	223.185	10	1	Synon	gaa	gaG	474A>G	Glu158Glu		fig|1081927.4.peg.872	PA103_0865		Plasmid replication initiator protein	ParA-like protein	hypothetical protein	synonymous_variant	LOW
1:PE1	JARI01000032	13291	C	G	359.646	14	0.93	Synon	tcg	tcC	462G>C	Ser154Ser		fig|1081927.4.peg.872	PA103_0865		Plasmid replication initiator protein	ParA-like protein	hypothetical protein	synonymous_variant	LOW
1:PE1	JARI01000032	13297	GCGA	ACGG	328.789	13	1	Synon	catcgc	caCCGT	453TCGC>CCGT	HisArg151HisArg		fig|1081927.4.peg.872	PA103_0865		Plasmid replication initiator protein	ParA-like protein	hypothetical protein	synonymous_variant	LOW
1:PE1	JARI01000032	13305	GG	AA	327.548	13	1	Synon	cgcctg	cgTTtg	447CC>TT	ArgLeu149ArgLeu		fig|1081927.4.peg.872	PA103_0865		Plasmid replication initiator protein	ParA-like protein	hypothetical protein	synonymous_variant	LOW
1:PE1	JARI01000032	13312	CCCGGTC	GCCAGTG	329.138	13	1	Synon	acgaccggg	acCACTGGC	435GACCGGG>CACTGGC	ThrThrGly145ThrThrGly		fig|1081927.4.peg.872	PA103_0865		Plasmid replication initiator protein	ParA-like protein	hypothetical protein	synonymous_variant	LOW
1:PE1	JARI01000032	13330	GGAC	CGAG	734.011	26	1	Synon	acgtcc	acCTCG	420GTCC>CTCG	ThrSer140ThrSer		fig|1081927.4.peg.872	PA103_0865		Plasmid replication initiator protein	ParA-like protein	hypothetical protein	synonymous_variant	LOW
1:PE1	JARI01000032	13342	CG	GC	819.455	29	1	Nonsyn	acg	aGC	410CG>GC	Thr137Ser		fig|1081927.4.peg.872	PA103_0865		Plasmid replication initiator protein	ParA-like protein	hypothetical protein	missense_variant	MODERATE
1:PE1	JARI01000032	13351	T	C	920.069	31	1	Synon	caa	caG	402A>G	Gln134Gln		fig|1081927.4.peg.872	PA103_0865		Plasmid replication initiator protein	ParA-like protein	hypothetical protein	synonymous_variant	LOW
1:PE1	JARI01000032	13360	GTCGAGC	ATCCAGG	907.553	31	1	Synon	gcgctcgac	gcCCTGGAT	387GCTCGAC>CCTGGAT	AlaLeuAsp129AlaLeuAsp		fig|1081927.4.peg.872	PA103_0865		Plasmid replication initiator protein	ParA-like protein	hypothetical protein	synonymous_variant	LOW
1:PE1	JARI01000032	13372	CTTG	TTTC	983.149	33	1	Synon	ctcaag	ctGAAA	378CAAG>GAAA	LeuLys126LeuLys		fig|1081927.4.peg.872	PA103_0865		Plasmid replication initiator protein	ParA-like protein	hypothetical protein	synonymous_variant	LOW
1:PE1	JARI01000032	13399	CT	GG	870.476	30	1	Nonsyn	aag	aCC	353AG>CC	Lys118Thr		fig|1081927.4.peg.872	PA103_0865		Plasmid replication initiator protein	ParA-like protein	hypothetical protein	missense_variant	MODERATE
1:PE1	JARI01000032	13408	C	G	948.48	32	1	Synon	ggg	ggC	345G>C	Gly115Gly		fig|1081927.4.peg.872	PA103_0865		Plasmid replication initiator protein	ParA-like protein	hypothetical protein	synonymous_variant	LOW
1:PE1	JARI01000032	13428	C	G	639.602	24	1	Nonsyn	gag	Cag	325G>C	Glu109Gln		fig|1081927.4.peg.872	PA103_0865		Plasmid replication initiator protein	ParA-like protein	hypothetical protein	missense_variant	MODERATE
1:PE1	JARI01000032	13438	G	C	412.82	16	1	Synon	gcc	gcG	315C>G	Ala105Ala		fig|1081927.4.peg.872	PA103_0865		Plasmid replication initiator protein	ParA-like protein	hypothetical protein	synonymous_variant	LOW
1:PE1	JARI01000032	13525	A	G	110.103	7	1	Synon	att	atC	228T>C	Ile76Ile		fig|1081927.4.peg.872	PA103_0865		Plasmid replication initiator protein	ParA-like protein	hypothetical protein	synonymous_variant	LOW
1:PE1	JARI01000032	13540	G	A	121.035	7	1	Synon	cac	caT	213C>T	His71His		fig|1081927.4.peg.872	PA103_0865		Plasmid replication initiator protein	ParA-like protein	hypothetical protein	synonymous_variant	LOW
1:PE1	JARI01000032	13547	T	A	113.73	7	1	Nonsyn	cag	cTg	206A>T	Gln69Leu		fig|1081927.4.peg.872	PA103_0865		Plasmid replication initiator protein	ParA-like protein	hypothetical protein	missense_variant	MODERATE
1:PE1	JARI01000032	13555	T	C	83.8927	6	1	Synon	gaa	gaG	198A>G	Glu66Glu		fig|1081927.4.peg.872	PA103_0865		Plasmid replication initiator protein	ParA-like protein	hypothetical protein	synonymous_variant	LOW
1:PE1	JARI01000032	13635	AG	GC	402.565	15	1	Nonsyn	gcctat	gcGCat	117CT>GC	AlaTyr39AlaHis		fig|1081927.4.peg.872	PA103_0865		Plasmid replication initiator protein	ParA-like protein	hypothetical protein	missense_variant	MODERATE
1:PE1	JARI01000032	13644	A	G	563.041	20	1	Synon	ttg	Ctg	109T>C	Leu37Leu		fig|1081927.4.peg.872	PA103_0865		Plasmid replication initiator protein	ParA-like protein	hypothetical protein	synonymous_variant	LOW
1:PE1	JARI01000032	13652	CT	GC	539.538	20	1	Nonsyn	agc	GCc	100AG>GC	Ser34Ala		fig|1081927.4.peg.872	PA103_0865		Plasmid replication initiator protein	ParA-like protein	hypothetical protein	missense_variant	MODERATE
1:PE1	JARI01000032	13680	A	G	542.274	20	1	Synon	ttg	Ctg	73T>C	Leu25Leu		fig|1081927.4.peg.872	PA103_0865		Plasmid replication initiator protein	ParA-like protein	hypothetical protein	synonymous_variant	LOW
1:PE1	JARI01000032	24581	GTCG	GG	182.786	8	1	Deletion										Archaeal/vacuolar-type H+-ATPase subunit A	hypothetical protein	intergenic_region	MODIFIER
1:PE1	JARI01000032	24587	CT	CAG	186.502	8	1	Insertion										Archaeal/vacuolar-type H+-ATPase subunit A	hypothetical protein	intergenic_region	MODIFIER
1:PE1	JARI01000032	24662	GCA	GA	155.51	8	1	Deletion										Archaeal/vacuolar-type H+-ATPase subunit A	hypothetical protein	intergenic_region	MODIFIER
1:PE1	JARI01000032	24684	C	A	139.196	8	1											Archaeal/vacuolar-type H+-ATPase subunit A	hypothetical protein	intergenic_region	MODIFIER
1:PE1	JARI01000032	24690	AGGGAC	GAGGAA	129.874	7	1											Archaeal/vacuolar-type H+-ATPase subunit A	hypothetical protein	intergenic_region	MODIFIER
1:PE1	JARI01000032	34361	A	G	620.613	22	1	Synon	gct	gcC	87T>C	Ala29Ala		fig|1081927.4.peg.893	PA103_0886		Split AAA-ATPase protein PA0787	Membrane carboxypeptidase (penicillin-binding protein)	small multidrug resistance family (SMR) protein	synonymous_variant	LOW
1:PE1	JARI01000032	62634	A	C	2954.73	100	1	Nonsyn	acc	Ccc	70A>C	Thr24Pro		fig|1081927.4.peg.919	PA103_0912		L-aspartate oxidase (EC 1.4.3.16)	RNA polymerase sigma factor RpoE	hypothetical protein	missense_variant	MODERATE
1:PE1	JARI01000032	8768	C	G	176.33	8	1	Synon	gtg	gtC	1389G>C	Val463Val		fig|1081927.4.peg.867	PA103_0860		Type IV secretory pathway, VirD2 components (relaxase)	hypothetical protein	Type IV secretory pathway, protease TraF	synonymous_variant	LOW
1:PE1	JARI01000032	8774	G	A	197.142	12	1	Synon	ggc	ggT	1383C>T	Gly461Gly		fig|1081927.4.peg.867	PA103_0860		Type IV secretory pathway, VirD2 components (relaxase)	hypothetical protein	Type IV secretory pathway, protease TraF	synonymous_variant	LOW
1:PE1	JARI01000032	9557	GCGC	CTTG	356.357	14	1	Nonsyn	gggcgc	ggCAAG	597GCGC>CAAG	GlyArg199GlyLys		fig|1081927.4.peg.867	PA103_0860		Type IV secretory pathway, VirD2 components (relaxase)	hypothetical protein	Type IV secretory pathway, protease TraF	missense_variant	MODERATE
1:PE1	JARI01000032	9568	C	G	851.555	32	1	Nonsyn	gtg	Ctg	589G>C	Val197Leu		fig|1081927.4.peg.867	PA103_0860		Type IV secretory pathway, VirD2 components (relaxase)	hypothetical protein	Type IV secretory pathway, protease TraF	missense_variant	MODERATE
1:PE1	JARI01000032	9575	GTGC	ATGG	1027.64	35	1	Synon	acgcac	acCCAT	579GCAC>CCAT	ThrHis193ThrHis		fig|1081927.4.peg.867	PA103_0860		Type IV secretory pathway, VirD2 components (relaxase)	hypothetical protein	Type IV secretory pathway, protease TraF	synonymous_variant	LOW
1:PE1	JARI01000032	9607	TGACG	CGACC	1071.51	36	1	Nonsyn	gccgtcaac	gcGGTCGac	546CGTCA>GGTCG	AlaValAsn182AlaValAsp		fig|1081927.4.peg.867	PA103_0860		Type IV secretory pathway, VirD2 components (relaxase)	hypothetical protein	Type IV secretory pathway, protease TraF	missense_variant	MODERATE
1:PE1	JARI01000032	9620	A	G	958.792	33	1	Synon	gat	gaC	537T>C	Asp179Asp		fig|1081927.4.peg.867	PA103_0860		Type IV secretory pathway, VirD2 components (relaxase)	hypothetical protein	Type IV secretory pathway, protease TraF	synonymous_variant	LOW
1:PE1	JARI01000032	9627	CCC	AGG	969.316	32	1	Nonsyn	acgggc	acCCTc	528GGG>CCT	ThrGly176ThrLeu		fig|1081927.4.peg.867	PA103_0860		Type IV secretory pathway, VirD2 components (relaxase)	hypothetical protein	Type IV secretory pathway, protease TraF	missense_variant	MODERATE
1:PE1	JARI01000032	9635	C	G	1103.11	37	1	Synon	ctg	ctC	522G>C	Leu174Leu		fig|1081927.4.peg.867	PA103_0860		Type IV secretory pathway, VirD2 components (relaxase)	hypothetical protein	Type IV secretory pathway, protease TraF	synonymous_variant	LOW
1:PE1	JARI01000032	9655	CCATG	TCATC	1038.14	35	1	Nonsyn	ctcatgggc	ctGATGAgc	498CATGG>GATGA	LeuMetGly166LeuMetSer		fig|1081927.4.peg.867	PA103_0860		Type IV secretory pathway, VirD2 components (relaxase)	hypothetical protein	Type IV secretory pathway, protease TraF	missense_variant	MODERATE
1:PE1	JARI01000032	9665	CCGC	GCGG	993.471	33	1	Synon	acgcgg	acCCGC	489GCGG>CCGC	ThrArg163ThrArg		fig|1081927.4.peg.867	PA103_0860		Type IV secretory pathway, VirD2 components (relaxase)	hypothetical protein	Type IV secretory pathway, protease TraF	synonymous_variant	LOW
1:PE1	JARI01000032	9689	CAGC	GAGTTGC	525.871	17	1	Insertion	gagctggac	gaGCAACTCgac	465_468delGCTGinsGCAACTC	Leu156delinsGlnLeu		fig|1081927.4.peg.867	PA103_0860		Type IV secretory pathway, VirD2 components (relaxase)	hypothetical protein	Type IV secretory pathway, protease TraF
1:PE1	JARI01000032	9696	GCGCC	GC	440.632	17	1	Deletion	ggcgcc	GCc	457_459delGGC	Gly153del		fig|1081927.4.peg.867	PA103_0860		Type IV secretory pathway, VirD2 components (relaxase)	hypothetical protein	Type IV secretory pathway, protease TraF	inframe_deletion	MODERATE
1:PE1	JARI01000032	9715	GGATG	CGATA	461.116	15	1	Nonsyn	ttcatcctc	ttTATCGtc	438CATCC>TATCG	PheIleLeu146PheIleVal		fig|1081927.4.peg.867	PA103_0860		Type IV secretory pathway, VirD2 components (relaxase)	hypothetical protein	Type IV secretory pathway, protease TraF	missense_variant	MODERATE
1:PE1	JARI01000032	9725	GAAA	AAAC	276.758	10	1	Nonsyn	catttc	caGTTT	429TTTC>GTTT	HisPhe143GlnPhe		fig|1081927.4.peg.867	PA103_0860		Type IV secretory pathway, VirD2 components (relaxase)	hypothetical protein	Type IV secretory pathway, protease TraF	missense_variant	MODERATE
1:PE1	JARI01000032	9734	C	G	254.343	9	1	Synon	cgg	cgC	423G>C	Arg141Arg		fig|1081927.4.peg.867	PA103_0860		Type IV secretory pathway, VirD2 components (relaxase)	hypothetical protein	Type IV secretory pathway, protease TraF	synonymous_variant	LOW
1:PE1	JARI01000032	9800	TTGG	CTGA	139.732	6	1	Synon	ggccaa	ggTCAG	354CCAA>TCAG	GlyGln118GlyGln		fig|1081927.4.peg.867	PA103_0860		Type IV secretory pathway, VirD2 components (relaxase)	hypothetical protein	Type IV secretory pathway, protease TraF	synonymous_variant	LOW
1:PE1	JARI01000032	9809	C	A	158.634	6	1	Nonsyn	gag	gaT	348G>T	Glu116Asp		fig|1081927.4.peg.867	PA103_0860		Type IV secretory pathway, VirD2 components (relaxase)	hypothetical protein	Type IV secretory pathway, protease TraF	missense_variant	MODERATE
1:PE1	JARI01000032	9815	A	C	155.042	6	1	Nonsyn	gat	gaG	342T>G	Asp114Glu		fig|1081927.4.peg.867	PA103_0860		Type IV secretory pathway, VirD2 components (relaxase)	hypothetical protein	Type IV secretory pathway, protease TraF	missense_variant	MODERATE
1:PE1	JARI01000032	9821	GCCC	ACTG	155.96	6	1	Nonsyn	gtgggc	gtCAGT	333GGGC>CAGT	ValGly111ValSer		fig|1081927.4.peg.867	PA103_0860		Type IV secretory pathway, VirD2 components (relaxase)	hypothetical protein	Type IV secretory pathway, protease TraF	missense_variant	MODERATE
1:PE1	JARI01000032	9830	A	G	243.585	9	1	Synon	gat	gaC	327T>C	Asp109Asp		fig|1081927.4.peg.867	PA103_0860		Type IV secretory pathway, VirD2 components (relaxase)	hypothetical protein	Type IV secretory pathway, protease TraF	synonymous_variant	LOW
1:PE1	JARI01000034	1882	T	C	341.109	12	1	Nonsyn	cag	cGg	1181A>G	Gln394Arg		fig|1081927.4.peg.961	PA103_0958		Cysteinyl-tRNA synthetase (EC 6.1.1.16)	Methenyltetrahydrofolate cyclohydrolase (EC 3.5.4.9) / Methylenetetrahydrofolate dehydrogenase (NADP+) (EC 1.5.1.5)	Glutaminyl-tRNA synthetase (EC 6.1.1.18)	missense_variant	MODERATE
1:PE1	JARI01000034	27597	G	T	2843.52	96	1	Nonsyn	gcg	gAg	638C>A	Ala213Glu		fig|1081927.4.peg.983	PA103_0979		Small-conductance mechanosensitive channel	RNA polymerase ECF-type sigma factor	CrfX protein	missense_variant	MODERATE
1:PE1	JARI01000034	9910	C	T	2280.92	77	1											hypothetical protein	hypothetical protein	intergenic_region	MODIFIER
1:PE1	JARI01000035	17076	C	A	608.859	22	0.92	Nonsyn	ccc	Acc	196C>A	Pro66Thr		fig|1081927.4.peg.1083	PA103_1080		GNAT family acetyltransferase VC2332	Ribosomal protein S6 modification protein-related protein	hypothetical protein	missense_variant	MODERATE
1:PE1	JARI01000035	25509	A	G	989.137	34	1	Synon	ttg	Ctg	1966T>C	Leu656Leu		fig|1081927.4.peg.1089	PA103_1085		Periplasmic aromatic aldehyde oxidoreductase, molybdenum binding subunit YagR	hypothetical protein	Periplasmic aromatic aldehyde oxidoreductase, FAD binding subunit YagS	synonymous_variant	LOW
1:PE1	JARI01000037	48180	AG	CA	71.8816	12	0.52	Nonsyn	gct	gTG	614CT>TG	Ala205Val		fig|1081927.4.peg.1160	PA103_1153		Alginate regulatory protein AlgP, positive transcriptional regulator of AlgD	hypothetical protein	hypothetical protein	missense_variant	MODERATE
1:PE1	JARI01000037	63896	G	A	49.3382	47	0.5	Synon	gac	gaT	1476C>T	Asp492Asp		fig|1081927.4.peg.1173	PA103_1166		VgrG protein	hypothetical protein	T6SS component Hcp	synonymous_variant	LOW
1:PE1	JARI01000037	68687	T	C	1507.04	52	1	Synon	gct	gcC	6T>C	Ala2Ala		fig|1081927.4.peg.1178	PA103_1171		DNA-binding protein inhibitor Id-2-related protein	ABC-type amino acid transport/signal transduction system, periplasmic component/domain	Adenylate cyclase (EC 4.6.1.1)	synonymous_variant	LOW
1:PE1	JARI01000040	5300	A	G	1476.61	49	1	Nonsyn	atc	aCc	20T>C	Ile7Thr		fig|1081927.4.peg.1263	PA103_1252		Outer membrane low permeability porin, OprD family	Iron siderophore receptor protein	Putative benzaldehyde dehydrogenase oxidoreductase protein (EC 1.2.1.28)	missense_variant	MODERATE
1:PE1	JARI01000040	6069	T	C	1285.61	44	1	Synon	gta	gtG	828A>G	Val276Val		fig|1081927.4.peg.1264	PA103_1253		Putative benzaldehyde dehydrogenase oxidoreductase protein (EC 1.2.1.28)	Outer membrane low permeability porin, OprD family	benzoate MFS transporter BenK	synonymous_variant	LOW
1:PE1	JARI01000041	21994	C	A	3597.52	118	1											Acetyl-CoA hydrolase (EC 3.1.2.1)	hypothetical protein	intergenic_region	MODIFIER
1:PE1	JARI01000041	41137	T	C	1196.31	40	1	Nonsyn	gtc	gCc	1880T>C	Val627Ala		fig|1081927.4.peg.1301	PA103_1290		hypothetical protein	hypothetical protein	Gfa-like protein	missense_variant	MODERATE
1:PE1	JARI01000041	44503	T	G	1277.71	42	1	Nonsyn	att	atG	1110T>G	Ile370Met		fig|1081927.4.peg.1305	PA103_1294		Citrate/H+ symporter of CitMHS family	hypothetical protein	UPF0053 inner membrane protein YgdQ	missense_variant	MODERATE
1:PE1	JARI01000042	20764	C	T	1512.05	49	1	Synon	gcg	gcA	351G>A	Ala117Ala		fig|1081927.4.peg.1326	PA103_1315		hypothetical protein	DNA recombination protein RmuC	hypothetical protein	synonymous_variant	LOW
1:PE1	JARI01000042	21297	G	A	1581.2	56	1	Synon	ggc	ggT	321C>T	Gly107Gly		fig|1081927.4.peg.1327	PA103_1316		hypothetical protein	hypothetical protein	L-pipecolate oxidase (1.5.3.7)	synonymous_variant	LOW
1:PE1	JARI01000042	33521	G	A	1507.84	50	1	Synon	atc	atT	222C>T	Ile74Ile		fig|1081927.4.peg.1339	PA103_1328		hypothetical protein	Thioesterase	MaoC-like dehydratase	synonymous_variant	LOW
1:PE1	JARI01000042	5379	A	G	919.293	31	1	Synon	agt	agC	669T>C	Ser223Ser		fig|1081927.4.peg.1310	PA103_1299		Putative hydrolase	Putative esterase	ATP-dependent helicase DinG/Rad3	synonymous_variant	LOW
1:PE1	JARI01000044	21701	G	T	3702.04	126	1	Nonsyn	ggc	Tgc	1198G>T	Gly400Cys		fig|1081927.4.peg.1391	PA103_1381		hypothetical protein	hypothetical protein	hypothetical protein	missense_variant	MODERATE
1:PE1	JARI01000045	126361	C	T	1862.93	60	1	Nonsyn	gcc	Acc	166G>A	Ala56Thr		fig|1081927.4.peg.1532	PA103_1522		Pellicle/biofilm biosynthesis protein PelF, CAZy glycosyltransferase family 4	Pellicle/biofilm biosynthesis inner membrane protein PelG, MATE family transporter	Pellicle/biofilm biosynthesis inner membrane protein PelE	missense_variant	MODERATE
1:PE1	JARI01000045	13738	T	G	134.637	58	0.51	Synon	gta	gtC	717A>C	Val239Val		fig|1081927.4.peg.1419	PA103_1409		Electron transfer flavoprotein, beta subunit	Electron transfer flavoprotein, alpha subunit	Electron transfer flavoprotein-ubiquinone oxidoreductase (EC 1.5.5.1)	synonymous_variant	LOW
1:PE1	JARI01000045	13747	A	C	27.3143	59	0.51	Synon	gct	gcG	708T>G	Ala236Ala		fig|1081927.4.peg.1419	PA103_1409		Electron transfer flavoprotein, beta subunit	Electron transfer flavoprotein, alpha subunit	Electron transfer flavoprotein-ubiquinone oxidoreductase (EC 1.5.5.1)	synonymous_variant	LOW
1:PE1	JARI01000045	13753	G	C	234.386	61	0.51	Synon	tcc	tcG	702C>G	Ser234Ser		fig|1081927.4.peg.1419	PA103_1409		Electron transfer flavoprotein, beta subunit	Electron transfer flavoprotein, alpha subunit	Electron transfer flavoprotein-ubiquinone oxidoreductase (EC 1.5.5.1)	synonymous_variant	LOW
1:PE1	JARI01000045	13819	A	C	326.626	60	0.55	Synon	gct	gcG	636T>G	Ala212Ala		fig|1081927.4.peg.1419	PA103_1409		Electron transfer flavoprotein, beta subunit	Electron transfer flavoprotein, alpha subunit	Electron transfer flavoprotein-ubiquinone oxidoreductase (EC 1.5.5.1)	synonymous_variant	LOW
1:PE1	JARI01000045	13827	A	C	397.388	61	0.55	Nonsyn	tcc	Gcc	628T>G	Ser210Ala		fig|1081927.4.peg.1419	PA103_1409		Electron transfer flavoprotein, beta subunit	Electron transfer flavoprotein, alpha subunit	Electron transfer flavoprotein-ubiquinone oxidoreductase (EC 1.5.5.1)	missense_variant	MODERATE
1:PE1	JARI01000045	13849	CACCACG	GAGCACC	623.245	45	0.59	Nonsyn	gacgtggtg	gaGGTGCTC	600CGTGGTG>GGTGCTC	AspValVal200GluValLeu		fig|1081927.4.peg.1419	PA103_1409		Electron transfer flavoprotein, beta subunit	Electron transfer flavoprotein, alpha subunit	Electron transfer flavoprotein-ubiquinone oxidoreductase (EC 1.5.5.1)	missense_variant	MODERATE
1:PE1	JARI01000045	13876	T	C	547.925	51	0.62	Synon	aaa	aaG	579A>G	Lys193Lys		fig|1081927.4.peg.1419	PA103_1409		Electron transfer flavoprotein, beta subunit	Electron transfer flavoprotein, alpha subunit	Electron transfer flavoprotein-ubiquinone oxidoreductase (EC 1.5.5.1)	synonymous_variant	LOW
1:PE1	JARI01000045	13893	GCGAC	AGGAG	864.177	50	0.65	Synon	gcgtcgctg	gcCTCCTtg	558GTCGC>CTCCT	AlaSerLeu186AlaSerLeu		fig|1081927.4.peg.1419	PA103_1409		Electron transfer flavoprotein, beta subunit	Electron transfer flavoprotein, alpha subunit	Electron transfer flavoprotein-ubiquinone oxidoreductase (EC 1.5.5.1)	synonymous_variant	LOW
1:PE1	JARI01000045	13918	G	A	908.917	56	0.69	Synon	cgc	cgT	537C>T	Arg179Arg		fig|1081927.4.peg.1419	PA103_1409		Electron transfer flavoprotein, beta subunit	Electron transfer flavoprotein, alpha subunit	Electron transfer flavoprotein-ubiquinone oxidoreductase (EC 1.5.5.1)	synonymous_variant	LOW
1:PE1	JARI01000045	13936	AATG	GATC	1024.91	56	0.67	Synon	gccatt	gcGATC	516CATT>GATC	AlaIle172AlaIle		fig|1081927.4.peg.1419	PA103_1409		Electron transfer flavoprotein, beta subunit	Electron transfer flavoprotein, alpha subunit	Electron transfer flavoprotein-ubiquinone oxidoreductase (EC 1.5.5.1)	synonymous_variant	LOW
1:PE1	JARI01000045	13953	GCGCG	ACGCC	853.041	56	0.65	Synon	gtcgcgctg	gtGGCGTtg	498CGCGC>GGCGT	ValAlaLeu166ValAlaLeu		fig|1081927.4.peg.1419	PA103_1409		Electron transfer flavoprotein, beta subunit	Electron transfer flavoprotein, alpha subunit	Electron transfer flavoprotein-ubiquinone oxidoreductase (EC 1.5.5.1)	synonymous_variant	LOW
1:PE1	JARI01000045	13969	A	G	755.765	58	0.63	Synon	ggt	ggC	486T>C	Gly162Gly		fig|1081927.4.peg.1419	PA103_1409		Electron transfer flavoprotein, beta subunit	Electron transfer flavoprotein, alpha subunit	Electron transfer flavoprotein-ubiquinone oxidoreductase (EC 1.5.5.1)	synonymous_variant	LOW
1:PE1	JARI01000045	13975	A	G	629.061	54	0.61	Synon	gat	gaC	480T>C	Asp160Asp		fig|1081927.4.peg.1419	PA103_1409		Electron transfer flavoprotein, beta subunit	Electron transfer flavoprotein, alpha subunit	Electron transfer flavoprotein-ubiquinone oxidoreductase (EC 1.5.5.1)	synonymous_variant	LOW
1:PE1	JARI01000045	14008	AGCGACC	CGCCACT	149.315	40	0.53	Synon	gaggtcgct	gaAGTGGCG	441GGTCGCT>AGTGGCG	GluValAla147GluValAla		fig|1081927.4.peg.1419	PA103_1409		Electron transfer flavoprotein, beta subunit	Electron transfer flavoprotein, alpha subunit	Electron transfer flavoprotein-ubiquinone oxidoreductase (EC 1.5.5.1)	synonymous_variant	LOW
1:PE1	JARI01000045	14038	CTGGGCGT	TTGGCCGA	145.492	38	0.52	Nonsyn	tacgcccag	tTCGGCCAA	410ACGCCCAG>TCGGCCAA	TyrAlaGln137PheGlyGln		fig|1081927.4.peg.1419	PA103_1409		Electron transfer flavoprotein, beta subunit	Electron transfer flavoprotein, alpha subunit	Electron transfer flavoprotein-ubiquinone oxidoreductase (EC 1.5.5.1)	missense_variant	MODERATE
1:PE1	JARI01000045	14060	G	C	170.506	41	0.54	Nonsyn	gcc	gGc	395C>G	Ala132Gly		fig|1081927.4.peg.1419	PA103_1409		Electron transfer flavoprotein, beta subunit	Electron transfer flavoprotein, alpha subunit	Electron transfer flavoprotein-ubiquinone oxidoreductase (EC 1.5.5.1)	missense_variant	MODERATE
1:PE1	JARI01000045	19900	G	A	1307.05	45	1	Synon	gag	gaA	375G>A	Glu125Glu		fig|1081927.4.peg.1425	PA103_1415		Cysteine desulfurase (EC 2.8.1.7)	Transcriptional regulator, AcrR family	Uncharacterized metal-dependent hydrolase YcfH	synonymous_variant	LOW
1:PE1	JARI01000045	33470	CGC	CAGGAACAGGCGCTTGC	284.008	14	0.93	Insertion	ggcgcatgccgcgcagtt	gGCAAGCGCCTGTTCCTGcatgccgcgcagtt	837_838insAAGCGCCTGTTCCT	Gly279_Ala280fs	yes	fig|1081927.4.peg.1443	PA103_1433		LSU rRNA pseudouridine(955/2504/2580) synthase (EC 5.4.99.24)	Similar to phosphoglycolate phosphatase, clustered with ribosomal large subunit pseudouridine synthase C	hypothetical protein	frameshift_variant	HIGH
1:PE1	JARI01000045	52595	A	G	1635.52	55	1	Synon	att	atC	27T>C	Ile9Ile		fig|1081927.4.peg.1462	PA103_1452		Probable exported or periplasmic protein in ApbE locus	Soluble pyridine nucleotide transhydrogenase (EC 1.6.1.1)	FAD:protein FMN transferase (EC 2.7.1.180) @ FAD:protein FMN transferase (EC 2.7.1.180), NqrBC-associated	synonymous_variant	LOW
1:PE1	JARI01000045	64797	C	T	701.424	26	1	Nonsyn	gcg	gTg	1940C>T	Ala647Val		fig|1081927.4.peg.1472	PA103_1462		Transcription-repair coupling factor	NADP-dependent glyceraldehyde-3-phosphate dehydrogenase (EC 1.2.1.13)	hypothetical protein	missense_variant	MODERATE
1:PE1	JARI01000046	289	A	G	484.779	18	1												hypothetical protein	intergenic_region	MODIFIER
1:PE1	JARI01000046	78426	A	G	2005.38	68	0.99	Nonsyn	gac	gGc	695A>G	Asp232Gly		fig|1081927.4.peg.1618	PA103_1607		Two-component transcriptional response regulator ParR	hypothetical protein	Sensory histidine kinase ParS	missense_variant	MODERATE
1:PE1	JARI01000047	29798	A	G	2890.71	97	1											T6SS PAAR-repeat protein	hypothetical protein	intergenic_region	MODIFIER
1:PE1	JARI01000048	11948	C	G	29.1969	5	0.62	Nonsyn	gaa	Caa	1771G>C	Glu591Gln		fig|1081927.4.peg.1661	PA103_1651		Selenocysteine-specific translation elongation factor	Transcriptional regulator, LuxR family		missense_variant	MODERATE
1:PE1	JARI01000049	44700	CCG	CCGACCACGTCG	555.726	37	0.79	Insertion	gtcggctggcgcctg	gtCGACGTGGTCGGctggcgcctg	899_900insCGACGTGGT	Val300_Gly301insValAspValVal		fig|1081927.4.peg.1709	PA103_1699		periplasmic tail-specific protease	hypothetical protein	Putative oxidoreductase	inframe_insertion	MODERATE
1:PE1	JARI01000049	71806	G	C	11.0612	5	0.71											hypothetical protein	Efflux ABC transporter, permease/ATP-binding protein Atu2242	intergenic_region	MODIFIER
1:PE1	JARI01000050	15633	CTA	TTC	2779.45	94	1											tRNA-Lys-TTT	Integrase	intergenic_region	MODIFIER
1:PE1	JARI01000050	15814	G	A	2243.99	78	1											tRNA-Lys-TTT	Integrase	intergenic_region	MODIFIER
1:PE1	JARI01000050	16384	T	C	371.086	15	1	Synon	cga	cgG	756A>G	Arg252Arg		fig|1081927.4.peg.1786	PA103_1775		Integrase	tRNA-Lys-TTT		synonymous_variant	LOW
1:PE1	JARI01000050	16879	C	T	1862.9	62	1	Synon	acg	acA	261G>A	Thr87Thr		fig|1081927.4.peg.1786	PA103_1775		Integrase	tRNA-Lys-TTT		synonymous_variant	LOW
1:PE1	JARI01000050	16899	G	T	2083.8	68	1	Nonsyn	ctc	Atc	241C>A	Leu81Ile		fig|1081927.4.peg.1786	PA103_1775		Integrase	tRNA-Lys-TTT		missense_variant	MODERATE
1:PE1	JARI01000050	16906	C	G	2253.92	74	1	Synon	ggg	ggC	234G>C	Gly78Gly		fig|1081927.4.peg.1786	PA103_1775		Integrase	tRNA-Lys-TTT		synonymous_variant	LOW
1:PE1	JARI01000050	16950	T	G	2105.44	73	1	Synon	agg	Cgg	190A>C	Arg64Arg		fig|1081927.4.peg.1786	PA103_1775		Integrase	tRNA-Lys-TTT		synonymous_variant	LOW
1:PE1	JARI01000052	120	C	T	1437.94	127	0.65	Synon	gac	gaT	105C>T	Asp35Asp		fig|1081927.4.peg.1800	PA103_1789		Large exoproteins involved in heme utilization or adhesion		Hemolysin activation/secretion protein	synonymous_variant	LOW
1:PE1	JARI01000052	168	CAGCGCT	TACCGCC	3365.39	175	0.76	Nonsyn	gacagcgct	gaTACCGCC	153CAGCGCT>TACCGCC	AspSerAla51AspThrAla		fig|1081927.4.peg.1800	PA103_1789		Large exoproteins involved in heme utilization or adhesion		Hemolysin activation/secretion protein	missense_variant	MODERATE
1:PE1	JARI01000052	196	C	T	4645.31	225	0.77	Synon	ctg	Ttg	181C>T	Leu61Leu		fig|1081927.4.peg.1800	PA103_1789		Large exoproteins involved in heme utilization or adhesion		Hemolysin activation/secretion protein	synonymous_variant	LOW
1:PE1	JARI01000052	206	T	C	4703.62	223	0.77	Nonsyn	gtc	gCc	191T>C	Val64Ala		fig|1081927.4.peg.1800	PA103_1789		Large exoproteins involved in heme utilization or adhesion		Hemolysin activation/secretion protein	missense_variant	MODERATE
1:PE1	JARI01000052	27567	C	T	1348.49	44	1	Nonsyn	gtc	Atc	3778G>A	Val1260Ile		fig|1081927.4.peg.1828	PA103_1815		Sensory box/GGDEF domain/EAL domain protein	Serine hydroxymethyltransferase (EC 2.1.2.1)	Transcriptional regulator NfxB	missense_variant	MODERATE
1:PE1	JARI01000052	29693	T	C	1052.07	39	1	Nonsyn	gag	gGg	1652A>G	Glu551Gly		fig|1081927.4.peg.1828	PA103_1815		Sensory box/GGDEF domain/EAL domain protein	Serine hydroxymethyltransferase (EC 2.1.2.1)	Transcriptional regulator NfxB	missense_variant	MODERATE
1:PE1	JARI01000052	96	CGG	CGC	702.253	86	0.55	Nonsyn	gacggc	gaCGCc	83G>C	Gly28Ala		fig|1081927.4.peg.1800	PA103_1789		Large exoproteins involved in heme utilization or adhesion		Hemolysin activation/secretion protein	missense_variant	MODERATE
1:PE1	JARI01000054	15434	T	C	1131.32	37	1	Synon	gat	gaC	1773T>C	Asp591Asp		fig|1081927.4.peg.1857	PA103_1843		Potassium-transporting ATPase B chain (EC 3.6.3.12) (TC 3.A.3.7.1)	Potassium-transporting ATPase A chain (EC 3.6.3.12) (TC 3.A.3.7.1)	Potassium-transporting ATPase C chain (EC 3.6.3.12) (TC 3.A.3.7.1)	synonymous_variant	LOW
1:PE1	JARI01000054	9399	T	G	2289.04	76	1											Enoyl-CoA hydratase/isomerase family protein	Transcriptional regulator, IclR family	intergenic_region	MODIFIER
1:PE1	JARI01000055	75254	C	A	1143.54	39	1	Nonsyn	ggg	gTg	611G>T	Gly204Val		fig|1081927.4.peg.1932	PA103_1916		UDP-3-O-[3-hydroxymyristoyl] glucosamine N-acyltransferase (EC 2.3.1.191)	3-hydroxyacyl-[acyl-carrier-protein] dehydratase, FabZ form (EC 4.2.1.59)	Periplasmic chaperone of outer membrane proteins Skp @ Outer membrane protein H precursor	missense_variant	MODERATE
1:PE1	JARI01000056	6158	T	G	1892.49	64	1	Nonsyn	aac	Cac	325A>C	Asn109His		fig|1081927.4.peg.1998	PA103_1980		Cytochrome c-type biogenesis protein DsbD, protein-disulfide reductase (EC 1.8.1.8)	3-dehydroquinate dehydratase II (EC 4.2.1.10)	Methyl-accepting chemotaxis sensor/transducer protein	missense_variant	MODERATE
1:PE1	JARI01000057	11316	T	A	1965.51	65	1	Nonsyn	cag	cTg	164A>T	Gln55Leu		fig|1081927.4.peg.2044	PA103_2025		still frameshift probable component of chemotactic signal transduction system	Chemotaxis response regulator protein-glutamate methylesterase CheB (EC 3.1.1.61)	Chemotaxis protein methyltransferase CheR (EC 2.1.1.80)	missense_variant	MODERATE
1:PE1	JARI01000057	13878	A	C	1737.06	62	1	Nonsyn	tcc	Gcc	598T>G	Ser200Ala		fig|1081927.4.peg.2046	PA103_2027		twitching motility protein PilJ	Chemotaxis protein methyltransferase CheR (EC 2.1.1.80)	type IV pili signal transduction protein PilI	missense_variant	MODERATE
1:PE1	JARI01000057	14481	G	A	1632.52	63	0.93											twitching motility protein PilJ	type IV pili signal transduction protein PilI	intergenic_region	MODIFIER
1:PE1	JARI01000057	31828	A	G	1226.02	42	1											hypothetical protein	hypothetical protein	intergenic_region	MODIFIER
1:PE1	JARI01000060	10475	GCCCGA	GCCGA	997.853	38	1	Deletion	gcgcccgaa	gcGCCGAa	657delC	Pro219fs	yes	fig|1081927.4.peg.2169	PA103_2150		N-butanoyl-L-homoserine lactone-binding transcriptional activator @ Acyl-homoserine lactone-binding transcriptional activator, LuxR family @ Transcriptional regulator RhlR	RhlB, TDP-rhamnosyltransferase 1 (EC 2.4.1.-)	N-butanoyl-L-homoserine lactone synthase @ N-acyl-L-homoserine lactone synthase, LuxI family (EC 2.3.1.184)	frameshift_variant	HIGH
1:PE1	JARI01000060	14361	T	C	1832.51	64	1	Synon	cta	ctG	366A>G	Leu122Leu		fig|1081927.4.peg.2174	PA103_2155		Cell wall-associated hydrolases (invasion-associated proteins)	Uncharacterized inner membrane protein RarD	hypothetical protein	synonymous_variant	LOW
1:PE1	JARI01000060	26120	C	A	1183.15	40	0.98	Nonsyn	ggg	gTg	152G>T	Gly51Val		fig|1081927.4.peg.2184	PA103_2165		hypothetical protein	Broad-substrate range phospholipase C (EC 3.1.4.3)	Sensor histidine kinase/response regulator	missense_variant	MODERATE
1:PE1	JARI01000062	23758	T	C	1272.9	44	1	Nonsyn	cac	cGc	269A>G	His90Arg		fig|1081927.4.peg.2241	PA103_2221		Transcriptional regulator, LysR family	Lipoyl synthase (EC 2.8.1.8)	probable epoxide hydrolase	missense_variant	MODERATE
1:PE1	JARI01000062	39912	C	G	88.2377	10	0.71											FOG: TPR repeat, SEL1 subfamily	Glutamate-1-semialdehyde 2,1-aminomutase (EC 5.4.3.8)	intergenic_region	MODIFIER
1:PE1	JARI01000062	42917	CCT	CACT	2113.14	81	1	Insertion										Hydroxymethylpyrimidine phosphate kinase ThiD (EC 2.7.4.7)	Two-component system sensor histidine kinase	intergenic_region	MODIFIER
1:PE1	JARI01000062	47395	T	G	881.114	30	1	Nonsyn	gtg	gGg	1349T>G	Val450Gly		fig|1081927.4.peg.2262	PA103_2243		Acyl-CoA dehydrogenase	Transcriptional regulator, AcrR family	Thioesterase	missense_variant	MODERATE
1:PE1	JARI01000062	52724	GTG	GCCCTTG	1613.59	66	0.99	Insertion	atcacctgg	atCAAGGGCctgg	169_170insAGGG	Thr57_Trp58fs	yes	fig|1081927.4.peg.2270	PA103_2250		Uncharacterized protein PA3966	Coproporphyrinogen III oxidase and related Fe-S oxidoreductases	Transcriptional regulator, AsnC family	frameshift_variant	HIGH
1:PE1	JARI01000063	31947	A	G	1385.71	47	1											hypothetical protein	Uncharacterized lipoprotein aminopeptidase LpqL	intergenic_region	MODIFIER
1:PE1	JARI01000063	8524	ACG	ACGCCGCGCG	524.666	24	0.92	Insertion	cacgcctgctgg	cACGCCGCGCGcctgctgg	842_843insCCGCGCG	Ala281_Cys282fs	yes	fig|1081927.4.peg.2279	PA103_2259		ABC transporter, permease protein (cluster 8, B12/iron complex)	ABC transporter, substrate-binding protein (cluster 8, B12/iron complex)	MBL-fold metallo-hydrolase superfamily	frameshift_variant	HIGH
1:PE1	JARI01000064	10021	A	G	877.114	30	1	Nonsyn	tca	Cca	1636T>C	Ser546Pro		fig|1081927.4.peg.2316	PA103_2297		hypothetical protein	Uncharacterized MFS-type transporter	Transcriptional regulator, LuxR family	missense_variant	MODERATE
1:PE1	JARI01000064	108534	T	C	945.158	33	1	Nonsyn	gtg	gCg	1250T>C	Val417Ala		fig|1081927.4.peg.2412	PA103_2392		Dienelactone hydrolase family protein	Transcriptional regulator PA2681, LysR family	L-threo-3-hydroxyaspartate ammonia-lyase (EC 4.3.1.16)	missense_variant	MODERATE
1:PE1	JARI01000064	70709	C	G	13.5764	6	0.6											NADH-ubiquinone oxidoreductase chain J (EC 1.6.5.3)	NADH-ubiquinone oxidoreductase chain K (EC 1.6.5.3)	intergenic_region	MODIFIER
1:PE1	JARI01000064	70717	GCCCG	CCCCG	11.0481	4	0.36											NADH-ubiquinone oxidoreductase chain J (EC 1.6.5.3)	NADH-ubiquinone oxidoreductase chain K (EC 1.6.5.3)	intergenic_region	MODIFIER
1:PE1	JARI01000064	83818	CGGGGGGCCGT	CGGGGGGGCCGT	664.796	26	0.93	Insertion	tacggccccccggcg	tACGGCCCCCCCGgcg	275_276insC	Gly92_Pro93fs	yes	fig|1081927.4.peg.2384	PA103_2364		hypothetical protein	Methyl-accepting chemotaxis sensor/transducer protein	Sensor protein PA2656	frameshift_variant	HIGH
1:PE1	JARI01000064	91547	A	G	908.468	33	0.97	Synon	gct	gcC	411T>C	Ala137Ala		fig|1081927.4.peg.2394	PA103_2374		Flavohemoglobin / Nitric oxide dioxygenase (EC 1.14.12.17)	hypothetical protein	Anaerobic nitric oxide reductase transcription regulator NorR	synonymous_variant	LOW
1:PE1	JARI01000065	43444	A	C	276.317	10	1	Nonsyn	gaa	gaC	1404A>C	Glu468Asp		fig|1081927.4.peg.2448	PA103_2427		Asparagine synthetase [glutamine-hydrolyzing] (EC 6.3.5.4)	hypothetical protein	hypothetical protein	missense_variant	MODERATE
1:PE1	JARI01000065	43456	G	C	334.71	13	1	Synon	cgg	cgC	1416G>C	Arg472Arg		fig|1081927.4.peg.2448	PA103_2427		Asparagine synthetase [glutamine-hydrolyzing] (EC 6.3.5.4)	hypothetical protein	hypothetical protein	synonymous_variant	LOW
1:PE1	JARI01000065	43468	G	C	422.838	15	1	Synon	gcg	gcC	1428G>C	Ala476Ala		fig|1081927.4.peg.2448	PA103_2427		Asparagine synthetase [glutamine-hydrolyzing] (EC 6.3.5.4)	hypothetical protein	hypothetical protein	synonymous_variant	LOW
1:PE1	JARI01000065	43477	GGAA	CGAG	496.021	17	1	Synon	ctggaa	ctCGAG	1437GGAA>CGAG	LeuGlu479LeuGlu		fig|1081927.4.peg.2448	PA103_2427		Asparagine synthetase [glutamine-hydrolyzing] (EC 6.3.5.4)	hypothetical protein	hypothetical protein	synonymous_variant	LOW
1:PE1	JARI01000065	43486	C	G	534.901	19	1	Synon	cgc	cgG	1446C>G	Arg482Arg		fig|1081927.4.peg.2448	PA103_2427		Asparagine synthetase [glutamine-hydrolyzing] (EC 6.3.5.4)	hypothetical protein	hypothetical protein	synonymous_variant	LOW
1:PE1	JARI01000065	43492	G	C	589.984	21	1	Synon	ccg	ccC	1452G>C	Pro484Pro		fig|1081927.4.peg.2448	PA103_2427		Asparagine synthetase [glutamine-hydrolyzing] (EC 6.3.5.4)	hypothetical protein	hypothetical protein	synonymous_variant	LOW
1:PE1	JARI01000065	43513	G	C	582.948	22	1	Synon	gtg	gtC	1473G>C	Val491Val		fig|1081927.4.peg.2448	PA103_2427		Asparagine synthetase [glutamine-hydrolyzing] (EC 6.3.5.4)	hypothetical protein	hypothetical protein	synonymous_variant	LOW
1:PE1	JARI01000066	15943	G	C	84.2456	9	0.75											Transcriptional regulator, LysR family	Hsp90xo protein	intergenic_region	MODIFIER
1:PE1	JARI01000066	54078	T	G	746.843	27	1	Nonsyn	gtc	gGc	719T>G	Val240Gly		fig|1081927.4.peg.2509	PA103_2488		Flagellar regulatory protein FleQ	hypothetical protein	Flagellar sensor histidine kinase FleS	missense_variant	MODERATE
1:PE1	JARI01000066	58921	C	T	1186.86	39	1	Synon	acc	acT	744C>T	Thr248Thr		fig|1081927.4.peg.2513	PA103_2492		Flagellar M-ring protein FliF	Flagellar hook-basal body complex protein FliE	Flagellar motor switch protein FliG	synonymous_variant	LOW
1:PE1	JARI01000066	84144	A	C	1030.85	35	1	Nonsyn	taa	taC	192A>C	Ter64Tyrext*?		fig|1081927.4.peg.2542	PA103_2519		NAD-dependent protein deacetylase of SIR2 family	Deoxyguanosinetriphosphate triphosphohydrolase (EC 3.1.5.1), subgroup 1	NAD-dependent protein deacetylase of SIR2 family	stop_lost	HIGH
1:PE1	JARI01000066	88941	T	C	830.994	29	1	Synon	gta	gtG	1161A>G	Val387Val		fig|1081927.4.peg.2549	PA103_2526		Uncharacterized MFS-type transporter	RhlC, TDP-rhamnosyltransferase 2 (EC 2.4.1.-)	hypothetical protein	synonymous_variant	LOW
1:PE1	JARI01000066	91597	C	T	838.825	29	0.97	Nonsyn	cgc	cAc	347G>A	Arg116His		fig|1081927.4.peg.2552	PA103_2529		probable membrane protein YPO1564	hypothetical protein	D-lactate dehydratase (EC 4.2.1.130)	missense_variant	MODERATE
1:PE1	JARI01000068	9530	T	C	1068.21	35	1	Nonsyn	gtc	gCc	356T>C	Val119Ala		fig|1081927.4.peg.2596	PA103_2571		General secretion pathway protein F	General secretion pathway protein E	General secretion pathway protein G	missense_variant	MODERATE
1:PE1	JARI01000073	19641	C	G	140.72	6	1	Nonsyn	gcg	gGg	257C>G	Ala86Gly		fig|1081927.4.peg.2689	PA103_2663		Transposase InsO for insertion sequence element IS911	Transposase InsN for insertion sequence element IS911	Transposase	missense_variant	MODERATE
1:PE1	JARI01000073	19693	TAG	CAA	6345.62	207	1	Nonsyn	tataga	taCAAa	309TAG>CAA	TyrArg103TyrLys		fig|1081927.4.peg.2689	PA103_2663		Transposase InsO for insertion sequence element IS911	Transposase InsN for insertion sequence element IS911	Transposase	missense_variant	MODERATE
1:PE1	JARI01000073	19704	T	C	7605.72	260	1	Nonsyn	atg	aCg	320T>C	Met107Thr		fig|1081927.4.peg.2689	PA103_2663		Transposase InsO for insertion sequence element IS911	Transposase InsN for insertion sequence element IS911	Transposase	missense_variant	MODERATE
1:PE1	JARI01000073	19742	GAG	AAA	7627.7	246	1	Nonsyn	gag	AAA	358GAG>AAA	Glu120Lys		fig|1081927.4.peg.2689	PA103_2663		Transposase InsO for insertion sequence element IS911	Transposase InsN for insertion sequence element IS911	Transposase	missense_variant	MODERATE
1:PE1	JARI01000073	19751	GTCCAGCG	ACCGAGCA	7881.85	237	0.99	Nonsyn	gtccagcgt	ACCGAGCAt	367GTCCAGCG>ACCGAGCA	ValGlnArg123ThrGluHis		fig|1081927.4.peg.2689	PA103_2663		Transposase InsO for insertion sequence element IS911	Transposase InsN for insertion sequence element IS911	Transposase	missense_variant	MODERATE
1:PE1	JARI01000073	19788	TGTACA	CCTACG	9348.54	309	0.99	Nonsyn	atgtacatc	aCCTACGtc	404TGTACA>CCTACG	MetTyrIle135ThrTyrVal		fig|1081927.4.peg.2689	PA103_2663		Transposase InsO for insertion sequence element IS911	Transposase InsN for insertion sequence element IS911	Transposase	missense_variant	MODERATE
1:PE1	JARI01000073	19810	C	T	10962.6	367	1	Synon	cgc	cgT	426C>T	Arg142Arg		fig|1081927.4.peg.2689	PA103_2663		Transposase InsO for insertion sequence element IS911	Transposase InsN for insertion sequence element IS911	Transposase	synonymous_variant	LOW
1:PE1	JARI01000073	19816	TTACT	CTACC	11423.1	358	1	Synon	cattacttg	caCTACCtg	432TTACT>CTACC	HisTyrLeu144HisTyrLeu		fig|1081927.4.peg.2689	PA103_2663		Transposase InsO for insertion sequence element IS911	Transposase InsN for insertion sequence element IS911	Transposase	synonymous_variant	LOW
1:PE1	JARI01000073	19825	G	C	10940.3	361	1	Synon	gcg	gcC	441G>C	Ala147Ala		fig|1081927.4.peg.2689	PA103_2663		Transposase InsO for insertion sequence element IS911	Transposase InsN for insertion sequence element IS911	Transposase	synonymous_variant	LOW
1:PE1	JARI01000073	19843	GGCA	TACC	10064	321	1	Nonsyn	caggca	caTACC	459GGCA>TACC	GlnAla153HisThr		fig|1081927.4.peg.2689	PA103_2663		Transposase InsO for insertion sequence element IS911	Transposase InsN for insertion sequence element IS911	Transposase	missense_variant	MODERATE
1:PE1	JARI01000073	19891	G	A	10604.9	350	1	Synon	gag	gaA	507G>A	Glu169Glu		fig|1081927.4.peg.2689	PA103_2663		Transposase InsO for insertion sequence element IS911	Transposase InsN for insertion sequence element IS911	Transposase	synonymous_variant	LOW
1:PE1	JARI01000073	19935	A	G	5474.74	190	1	Nonsyn	aag	aGg	551A>G	Lys184Arg		fig|1081927.4.peg.2689	PA103_2663		Transposase InsO for insertion sequence element IS911	Transposase InsN for insertion sequence element IS911	Transposase	missense_variant	MODERATE
1:PE1	JARI01000073	19942	AT	GC	4386.13	149	1	Nonsyn	caatag	caGCag	558AT>GC	GlnTer186GlnGlnext*?		fig|1081927.4.peg.2689	PA103_2663		Transposase InsO for insertion sequence element IS911	Transposase InsN for insertion sequence element IS911	Transposase	stop_lost	HIGH
1:PE1	JARI01000073	19960	GGATT	AGACCAGGG	607.372	27	1	Insertion										Transposase InsO for insertion sequence element IS911	Transposase	intergenic_region	MODIFIER
1:PE1	JARI01000073	19971	GTTAC	GTAC	507.395	27	1	Deletion										Transposase InsO for insertion sequence element IS911	Transposase	intergenic_region	MODIFIER
1:PE1	JARI01000073	19985	T	C	587.485	27	1											Transposase InsO for insertion sequence element IS911	Transposase	intergenic_region	MODIFIER
1:PE1	JARI01000073	19990	C	T	574.844	27	1											Transposase InsO for insertion sequence element IS911	Transposase	intergenic_region	MODIFIER
1:PE1	JARI01000073	19996	GCGACTG	ACGGCTC	558.441	27	1											Transposase InsO for insertion sequence element IS911	Transposase	intergenic_region	MODIFIER
1:PE1	JARI01000073	20011	C	T	587.485	27	1											Transposase InsO for insertion sequence element IS911	Transposase	intergenic_region	MODIFIER
1:PE1	JARI01000073	20029	A	G	162.621	10	1											Transposase InsO for insertion sequence element IS911	Transposase	intergenic_region	MODIFIER
1:PE1	JARI01000073	20612	T	A	155.112	6	1											Transposase InsO for insertion sequence element IS911	Transposase	intergenic_region	MODIFIER
1:PE1	JARI01000075	111502	C	T	1831.02	60	1	Nonsyn	ccg	Tcg	130C>T	Pro44Ser		fig|1081927.4.peg.2850	PA103_2821		hypothetical protein	hypothetical protein	Bll7991 protein	missense_variant	MODERATE
1:PE1	JARI01000075	118508	CGCGGCGGCGGCGGCGGCT	CGCGGCGGCGGCGGCT	516.894	21	1	Deletion	cgcggcggcggcggcggcttc	CGCGGCGGCGGCGGCTtc	853_855delGGC	Gly285del		fig|1081927.4.peg.2856	PA103_2828		Beta-propeller domains of methanol dehydrogenase type	LemA family protein	FIG004694: Hypothetical protein	inframe_deletion	MODERATE
1:PE1	JARI01000075	118982	C	A	1789.9	64	0.98	Nonsyn	agc	agA	423C>A	Ser141Arg		fig|1081927.4.peg.2857	PA103_2829		FIG004694: Hypothetical protein	Beta-propeller domains of methanol dehydrogenase type	Metallo-beta-lactamase family protein, RNA-specific	missense_variant	MODERATE
1:PE1	JARI01000075	121586	A	G	377.267	13	1	Synon	cta	ctG	1146A>G	Leu382Leu		fig|1081927.4.peg.2859	PA103_2831		Thymidine phosphorylase (EC 2.4.2.4)	Metallo-beta-lactamase family protein, RNA-specific	Ribose-phosphate pyrophosphokinase, possible alternative form 2	synonymous_variant	LOW
1:PE1	JARI01000075	124339	G	T	836.856	33	1	Synon	ggg	ggT	504G>T	Gly168Gly		fig|1081927.4.peg.2863	PA103_2835		D-lactate dehydrogenase (EC 1.1.1.28)	hypothetical protein	ABC1 family protein	synonymous_variant	LOW
1:PE1	JARI01000075	133688	C	T	1421.84	48	1	Synon	gag	gaA	729G>A	Glu243Glu		fig|1081927.4.peg.2870	PA103_2842		Cyclopropane-fatty-acyl-phospholipid synthase (EC 2.1.1.79)	Xylulose-5-phosphate phosphoketolase (EC 4.1.2.9) @ Fructose-6-phosphate phosphoketolase (EC 4.1.2.22)	Transcriptional regulator, MerR family	synonymous_variant	LOW
1:PE1	JARI01000075	133958	C	T	2467.87	80	1	Synon	gcg	gcA	459G>A	Ala153Ala		fig|1081927.4.peg.2870	PA103_2842		Cyclopropane-fatty-acyl-phospholipid synthase (EC 2.1.1.79)	Xylulose-5-phosphate phosphoketolase (EC 4.1.2.9) @ Fructose-6-phosphate phosphoketolase (EC 4.1.2.22)	Transcriptional regulator, MerR family	synonymous_variant	LOW
1:PE1	JARI01000075	135851	G	A	2488.28	90	0.99	Nonsyn	gcg	gTg	524C>T	Ala175Val		fig|1081927.4.peg.2872	PA103_2844		Acetate kinase (EC 2.7.2.1)	Transcriptional regulator, MerR family	Dihydroxyacid dehydratase/phosphogluconate dehydratase	missense_variant	MODERATE
1:PE1	JARI01000075	141184	T	C	1586.24	53	1											hypothetical protein	Multicopper oxidase	intergenic_region	MODIFIER
1:PE1	JARI01000075	143178	AGATGACCGGGATGACCGGGATGACCGGG	AGATGACCGGGATGACCGGGATGACCGGGATGACCGGG	12.5723	20	0.53	Insertion	gagatgaccgggatgaccgggatgaccgggatgacgggc	gAGATGACCGGGATGACCGGGATGACCGGGATGACCGGGatgacgggc	1069_1070insATGACCGGG	Met357_Thr358insMetThrGlyMet		fig|1081927.4.peg.2878	PA103_2848		Multicopper oxidase	hypothetical protein	Copper resistance protein B	inframe_insertion	MODERATE
1:PE1	JARI01000075	144911	AGC	TGT	3007.03	99	1											Copper resistance protein B	CopG protein	intergenic_region	MODIFIER
1:PE1	JARI01000075	144938	GATCC	AATCT	3168.05	90	1											Copper resistance protein B	CopG protein	intergenic_region	MODIFIER
1:PE1	JARI01000075	144990	G	A	2705.91	89	1	Synon	cag	caA	48G>A	Gln16Gln		fig|1081927.4.peg.2880	PA103_2850		CopG protein	Copper resistance protein B	Asl7591 protein	synonymous_variant	LOW
1:PE1	JARI01000075	145056	T	C	2477.45	82	1	Synon	att	atC	114T>C	Ile38Ile		fig|1081927.4.peg.2880	PA103_2850		CopG protein	Copper resistance protein B	Asl7591 protein	synonymous_variant	LOW
1:PE1	JARI01000075	145065	C	G	2715.9	92	1	Synon	gtc	gtG	123C>G	Val41Val		fig|1081927.4.peg.2880	PA103_2850		CopG protein	Copper resistance protein B	Asl7591 protein	synonymous_variant	LOW
1:PE1	JARI01000075	145086	A	T	1993.23	68	1	Synon	gga	ggT	144A>T	Gly48Gly		fig|1081927.4.peg.2880	PA103_2850		CopG protein	Copper resistance protein B	Asl7591 protein	synonymous_variant	LOW
1:PE1	JARI01000075	145134	G	T	1839.39	61	1	Synon	gtg	gtT	192G>T	Val64Val		fig|1081927.4.peg.2880	PA103_2850		CopG protein	Copper resistance protein B	Asl7591 protein	synonymous_variant	LOW
1:PE1	JARI01000075	145143	C	T	1894.54	62	1	Synon	ctc	ctT	201C>T	Leu67Leu		fig|1081927.4.peg.2880	PA103_2850		CopG protein	Copper resistance protein B	Asl7591 protein	synonymous_variant	LOW
1:PE1	JARI01000075	145158	C	G	1534.97	54	1	Synon	acc	acG	216C>G	Thr72Thr		fig|1081927.4.peg.2880	PA103_2850		CopG protein	Copper resistance protein B	Asl7591 protein	synonymous_variant	LOW
1:PE1	JARI01000075	145200	T	G	1699.23	61	1	Synon	tct	tcG	258T>G	Ser86Ser		fig|1081927.4.peg.2880	PA103_2850		CopG protein	Copper resistance protein B	Asl7591 protein	synonymous_variant	LOW
1:PE1	JARI01000075	145308	C	G	2042.63	72	0.99	Synon	ccc	ccG	366C>G	Pro122Pro		fig|1081927.4.peg.2880	PA103_2850		CopG protein	Copper resistance protein B	Asl7591 protein	synonymous_variant	LOW
1:PE1	JARI01000075	145384	GTT	ATC	2244.99	73	0.99	Nonsyn	gtt	ATC	442GTT>ATC	Val148Ile		fig|1081927.4.peg.2880	PA103_2850		CopG protein	Copper resistance protein B	Asl7591 protein	missense_variant	MODERATE
1:PE1	JARI01000075	145401	C	T	2696.94	89	1	Synon	agc	agT	459C>T	Ser153Ser		fig|1081927.4.peg.2880	PA103_2850		CopG protein	Copper resistance protein B	Asl7591 protein	synonymous_variant	LOW
1:PE1	JARI01000075	145424	G	T	2916.5	95	1	Nonsyn	cgc	cTc	482G>T	Arg161Leu		fig|1081927.4.peg.2880	PA103_2850		CopG protein	Copper resistance protein B	Asl7591 protein	missense_variant	MODERATE
1:PE1	JARI01000075	145441	CCTTC	TCTTT	3103.06	98	1											CopG protein	Asl7591 protein	intergenic_region	MODIFIER
1:PE1	JARI01000075	145488	C	A	2955.05	98	1											CopG protein	Asl7591 protein	intergenic_region	MODIFIER
1:PE1	JARI01000075	145497	C	T	2972.34	99	1											CopG protein	Asl7591 protein	intergenic_region	MODIFIER
1:PE1	JARI01000075	145660	A	G	1441.64	49	1	Nonsyn	agc	Ggc	136A>G	Ser46Gly		fig|1081927.4.peg.2881	PA103_2851		Asl7591 protein	CopG protein	Lead, cadmium, zinc and mercury transporting ATPase (EC 3.6.3.3) (EC 3.6.3.5)	missense_variant	MODERATE
1:PE1	JARI01000075	145696	A	G	1857.01	63	1	Nonsyn	aag	Gag	172A>G	Lys58Glu		fig|1081927.4.peg.2881	PA103_2851		Asl7591 protein	CopG protein	Lead, cadmium, zinc and mercury transporting ATPase (EC 3.6.3.3) (EC 3.6.3.5)	missense_variant	MODERATE
1:PE1	JARI01000075	149666	C	A	1699.97	55	1											hypothetical protein	hypothetical protein	intergenic_region	MODIFIER
1:PE1	JARI01000075	150520	ACCCCCCTTG	ACCCCCCCTTG	1520.48	61	0.94	Insertion										hypothetical protein	hypothetical protein	intergenic_region	MODIFIER
1:PE1	JARI01000075	150873	G	A	1645.36	55	1	Nonsyn	gcg	gTg	95C>T	Ala32Val		fig|1081927.4.peg.2886			hypothetical protein	hypothetical protein	LysR family transcriptional regulator YnfL	missense_variant	MODERATE
1:PE1	JARI01000075	153831	C	A	1688.53	56	1	Nonsyn	cgc	Agc	541C>A	Arg181Ser		fig|1081927.4.peg.2888	PA103_2857		Copper/silver efflux RND transporter, outer membrane protein CusC	LysR family transcriptional regulator YnfL	Copper/silver efflux RND transporter, membrane fusion protein CusB	missense_variant	MODERATE
1:PE1	JARI01000075	161164	GCCGG	GTCCGG	867.316	35	0.95	Insertion	cccggcctg	cCCGGACctg	1847_1848insA	Gly616_Leu617fs	yes	fig|1081927.4.peg.2892	PA103_2861		Integrase	Mobile element protein	tRNA-Gly-GCC	frameshift_variant	HIGH
1:PE1	JARI01000075	163005	C	T	1697.69	56	1	Nonsyn	gca	Aca	7G>A	Ala3Thr		fig|1081927.4.peg.2892	PA103_2861		Integrase	Mobile element protein	tRNA-Gly-GCC	missense_variant	MODERATE
1:PE1	JARI01000075	171998	C	G	19.9795	3	0.33											Alanine transaminase (EC 2.6.1.2)	hypothetical protein	intergenic_region	MODIFIER
1:PE1	JARI01000075	175843	CCGCGCACAGCAGGTGGACCCTC	CC	222.146	14	1	Deletion	gcgagggtccacctgctgtgcgcggtg	gcGGtg	117_137delGAGGGTCCACCTGCTGTGCGC	Ala39_Ala46del		fig|1081927.4.peg.2906	PA103_2878		Universal stress protein UspA and related nucleotide-binding proteins	Thiopurine S-methyltransferase (EC 2.1.1.67)	Transcriptional regulator, LysR family	inframe_deletion	MODERATE
1:PE1	JARI01000075	22370	A	C	11.5381	5	0.62	Synon	cga	cgC	375A>C	Arg125Arg		fig|1081927.4.peg.2748	PA103_2721		Phosphonoacetaldehyde phosphonohydrolase-related protein	Transcriptional regulator, GntR family	Metal dependent phosphohydrolase	synonymous_variant	LOW
1:PE1	JARI01000075	31954	G	A	872.765	29	1	Nonsyn	gtc	Atc	778G>A	Val260Ile		fig|1081927.4.peg.2760	PA103_2733		Acyl-CoA dehydrogenase	Transglutaminase-like enzymes, putative cysteine proteases	TPR-repeat-containing protein	missense_variant	MODERATE
1:PE1	JARI01000075	52169	A	G	1441.63	48	1	Synon	gaa	gaG	987A>G	Glu329Glu		fig|1081927.4.peg.2784	PA103_2756		DNA topoisomerase III (EC 5.99.1.2) in PFGI-1-like cluster	Single-stranded DNA-binding protein in PFGI-1-like cluster	Cobalt/zinc/cadmium resistance protein CzcD	synonymous_variant	LOW
1:PE1	JARI01000075	52436	T	C	977.144	34	1	Synon	gct	gcC	1254T>C	Ala418Ala		fig|1081927.4.peg.2784	PA103_2756		DNA topoisomerase III (EC 5.99.1.2) in PFGI-1-like cluster	Single-stranded DNA-binding protein in PFGI-1-like cluster	Cobalt/zinc/cadmium resistance protein CzcD	synonymous_variant	LOW
1:PE1	JARI01000075	54416	G	A	1212.53	41	1	Synon	ctg	Ttg	157C>T	Leu53Leu		fig|1081927.4.peg.2785	PA103_2757		Cobalt/zinc/cadmium resistance protein CzcD	DNA topoisomerase III (EC 5.99.1.2) in PFGI-1-like cluster	Transcriptional regulator, MerR family	synonymous_variant	LOW
1:PE1	JARI01000075	58081	A	G	1529.21	53	1	Synon	aaa	aaG	2037A>G	Lys679Lys		fig|1081927.4.peg.2787	PA103_2759		Lead, cadmium, zinc and mercury transporting ATPase (EC 3.6.3.3) (EC 3.6.3.5)	Transcriptional regulator, MerR family	Lipoprotein signal peptidase (EC 3.4.23.36)	synonymous_variant	LOW
1:PE1	JARI01000075	65050	G	A	1657.31	56	0.98	Synon	gag	gaA	597G>A	Glu199Glu		fig|1081927.4.peg.2796	PA103_2768		FIG049434: Periplasmic protein TonB, links inner and outer membranes	FIG076210: Hypothetical protein	FIG034376: Hypothetical protein	synonymous_variant	LOW
1:PE1	JARI01000075	66026	C	A	1158.34	41	1	Nonsyn	gac	gaA	435C>A	Asp145Glu		fig|1081927.4.peg.2797	PA103_2769		FIG034376: Hypothetical protein	FIG049434: Periplasmic protein TonB, links inner and outer membranes	FIG036757: Plasmid-related protein	missense_variant	MODERATE
1:PE1	JARI01000075	66937	A	G	2967.9	97	1	Nonsyn	att	Gtt	283A>G	Ile95Val		fig|1081927.4.peg.2799	PA103_2771		hypothetical protein	FIG036757: Plasmid-related protein	FIG026997: Hypothetical protein	missense_variant	MODERATE
1:PE1	JARI01000075	67052	CGC	CGCTGCCCCTGCGGGCGGTGC	318.336	33	0.66	Insertion										hypothetical protein	FIG026997: Hypothetical protein	intergenic_region	MODIFIER
1:PE1	JARI01000075	75438	C	G	1414.86	50	1	Nonsyn	ccc	Gcc	34C>G	Pro12Ala		fig|1081927.4.peg.2810	PA103_2781		PilL protein	Transcriptional regulator, ArsR family	FIG00978796: hypothetical protein	missense_variant	MODERATE
1:PE1	JARI01000075	87625	A	T	2198.18	73	1											AAA family ATPase, possible cell division control protein cdc48	hypothetical protein	intergenic_region	MODIFIER
1:PE1	JARI01000075	93966	G	C	906.033	32	1	Nonsyn	gag	gaC	237G>C	Glu79Asp		fig|1081927.4.peg.2832	PA103_2803		Type IV secretory pathway, VirB4 components	putative lipoprotein	Protein-disulfide isomerase	missense_variant	MODERATE
1:PE1	JARI01000075	99216	A	G	2507.36	86	0.98	Nonsyn	acc	Gcc	526A>G	Thr176Ala		fig|1081927.4.peg.2836	PA103_2807		FIG00956406: hypothetical protein	FIG01211007: hypothetical protein	FIG00715740: hypothetical protein	missense_variant	MODERATE
1:PE1	JARI01000076	39811	A	G	2539.38	88	1	Nonsyn	acc	Gcc	622A>G	Thr208Ala		fig|1081927.4.peg.2980	PA103_2948		UPF0246 protein YaaA	Ferric iron ABC transporter, ATP-binding protein	GDP-mannose 6-dehydrogenase (EC 1.1.1.132)	missense_variant	MODERATE
1:PE1	JARI01000076	47683	G	A	1229.88	42	1	Synon	ctg	ctA	1188G>A	Leu396Leu		fig|1081927.4.peg.2985	PA103_2953		Alginate export system Algk/AlgE, outer membrane porin AlgE	Alginate export system AlgK/AlgE, periplasmic component AlgK	Poly (beta-D-mannuronate) C5 epimerase AlgG (EC 5.1.3.-)	synonymous_variant	LOW
1:PE1	JARI01000077	33815	G	T	923.518	30	1	Nonsyn	cgc	Agc	769C>A	Arg257Ser		fig|1081927.4.peg.3022	PA103_2990		Histidine ammonia-lyase (EC 4.3.1.3)	Imidazolonepropionase (EC 3.5.2.7)	Histidine, proline, and proline betaine ABC transporter, substrate-binding protein HutV	missense_variant	MODERATE
1:PE1	JARI01000077	37410	A	G	1750.2	60	1	Nonsyn	tag	Cag	1384T>C	Ter462Glnext*?		fig|1081927.4.peg.3026	PA103_2994		Histidine transport protein (permease)	Histidine, proline, and proline betaine ABC transporter, substrate-binding protein HutX	Histidine ammonia-lyase (EC 4.3.1.3)	stop_lost	HIGH
1:PE1	JARI01000077	45065	C	A	1198.98	42	1	Nonsyn	ggg	Tgg	727G>T	Gly243Trp		fig|1081927.4.peg.3031	PA103_2999		Fatty acid desaturase	ABC-type phosphate/phosphonate transport system, periplasmic component	Histidine, proline, and proline betaine ABC transporter, substrate-binding protein HutX	missense_variant	MODERATE
1:PE1	JARI01000077	67597	AGGCC	AGCC	1039.97	39	1	Deletion	ggcctg	GGCTg	1662delC	Gly554fs	yes	fig|1081927.4.peg.3051	PA103_3018		Potassium efflux system KefA protein / Small-conductance mechanosensitive channel	hypothetical protein	DNA-directed RNA polymerase, beta subunit/140 kD subunit	frameshift_variant	HIGH
1:PE1	JARI01000077	78613	CCTCCTCGCCACCTCGC	CC	395.158	22	1	Deletion	ttcctcctcgccacctcgctc	ttCCtc	11_25delTCCTCGCCACCTCGC	Leu4_Leu9del		fig|1081927.4.peg.3062	PA103_3029		putative membrane protein	2,3-bisphosphoglycerate-independent phosphoglycerate mutase (EC 5.4.2.12)		inframe_deletion	MODERATE
1:PE1	JARI01000078	413	A	G	37.743	39	0.5												hypothetical protein	intergenic_region	MODIFIER
1:PE1	JARI01000079	1028	G	A	2797.48	95	1											Mobile element protein	hypothetical protein	intergenic_region	MODIFIER
1:PE1	JARI01000079	11715	T	C	2252.63	76	1											hypothetical protein	hypothetical protein	intergenic_region	MODIFIER
1:PE1	JARI01000079	667	G	A	273.165	77	0.52	Synon	ccg	ccA	222G>A	Pro74Pro		fig|1081927.4.peg.3067	PA103_3033		Mobile element protein	Transposase InsO for insertion sequence element IS911	hypothetical protein	synonymous_variant	LOW
1:PE1	JARI01000079	679	G	A	307.619	78	0.54	Synon	gag	gaA	234G>A	Glu78Glu		fig|1081927.4.peg.3067	PA103_3033		Mobile element protein	Transposase InsO for insertion sequence element IS911	hypothetical protein	synonymous_variant	LOW
1:PE1	JARI01000079	691	G	A	103.635	71	0.51	Synon	gag	gaA	246G>A	Glu82Glu		fig|1081927.4.peg.3067	PA103_3033		Mobile element protein	Transposase InsO for insertion sequence element IS911	hypothetical protein	synonymous_variant	LOW
1:PE1	JARI01000084	10356	T	C	219.572	8	1											Guanine deaminase (EC 3.5.4.3)	Xanthine and CO dehydrogenases maturation factor, XdhC/CoxF family	intergenic_region	MODIFIER
1:PE1	JARI01000084	6333	CGGGGGGGGCAGGAC	CGGGGGGGGGCAGGAC	674.98	27	0.9	Insertion										5-hydroxyisourate hydrolase (EC 3.5.2.17)	Xanthine/uracil/thiamine/ascorbate permease family protein	intergenic_region	MODIFIER
1:PE1	JARI01000086	19064	T	C	953.478	34	1	Synon	ttt	ttC	237T>C	Phe79Phe		fig|1081927.4.peg.3178	PA103_3140		dicarboxylic acid transporter PcaT	3-oxoadipyl-CoA thiolase (EC 2.3.1.174)	3-carboxy-cis,cis-muconate cycloisomerase (EC 5.5.1.2)	synonymous_variant	LOW
1:PE1	JARI01000090	3343	CGC	CGCAAACGACTGC	248.469	14	0.82	Insertion	gcgatcggctgctgg	GCAGTCGTTTGCGatcggctgctgg	1263_1264insGCAGTCGTTT	Leu421_Ala422fs	yes	fig|1081927.4.peg.3212	PA103_3174		Na(+)-dependent branched-chain amino acid transporter	hypothetical protein	Succinyl-CoA ligase [ADP-forming] alpha chain (EC 6.2.1.5)	frameshift_variant	HIGH
1:PE1	JARI01000094	2033	C	T	1437.91	49	1	Nonsyn	gtg	Atg	1000G>A	Val334Met		fig|1081927.4.peg.3220	PA103_3182		Putative oxidoreductase	Type I secretion outer membrane protein, TolC family	Transcriptional regulator of the MexEF-OprN multidrug efflux system	missense_variant	MODERATE
1:PE1	JARI01000100	40104	C	A	1889.24	65	1	Nonsyn	ggg	gTg	116G>T	Gly39Val		fig|1081927.4.peg.3286	PA103_3247		Homoprotocatechuate degradative operon repressor	hypothetical protein	hypothetical protein	missense_variant	MODERATE
1:PE1	JARI01000100	43984	C	T	979.326	33	1	Nonsyn	ggc	gAc	419G>A	Gly140Asp		fig|1081927.4.peg.3291	PA103_3251		Tyrosyl-tRNA synthetase (EC 6.1.1.1)	Outer membrane low permeability porin, OprD family	hypothetical protein	missense_variant	MODERATE
1:PE1	JARI01000100	45666	T	C	451.993	15	1	Synon	cgt	cgC	75T>C	Arg25Arg		fig|1081927.4.peg.3294	PA103_3254		FAD/FMN-containing dehydrogenases	hypothetical protein	hypothetical protein	synonymous_variant	LOW
1:PE1	JARI01000100	950	C	A	706.776	25	1	Nonsyn	ccc	Acc	580C>A	Pro194Thr		fig|1081927.4.peg.3253	PA103_3215		Oxidoreductase, short-chain dehydrogenase/reductase family	Threonine dehydrogenase and related Zn-dependent dehydrogenases	Outer membrane low permeability porin, OprB family	missense_variant	MODERATE
1:PE1	JARI01000102	1658	G	T	1268.42	45	1	Nonsyn	gag	gaT	540G>T	Glu180Asp		fig|1081927.4.peg.3298	PA103_3258		Carbonic anhydrase, beta class (EC 4.2.1.1)	FOG: HEAT repeat	Na(+)-dependent bicarbonate transporter BicA	missense_variant	MODERATE
1:PE1	JARI01000102	30965	T	C	1280.11	44	1											Guanine deaminase (EC 3.5.4.3)	hypothetical protein	intergenic_region	MODIFIER
1:PE1	JARI01000103	109778	TCAGGCG	CCGGGCC	331.86	12	1											Fic domain protein, PA0574 type	hypothetical protein	intergenic_region	MODIFIER
1:PE1	JARI01000103	109789	G	A	368.655	12	1											Fic domain protein, PA0574 type	hypothetical protein	intergenic_region	MODIFIER
1:PE1	JARI01000103	109799	A	T	297.268	12	1											Fic domain protein, PA0574 type	hypothetical protein	intergenic_region	MODIFIER
1:PE1	JARI01000103	19281	A	T	1120.68	39	1	Nonsyn	gtt	gAt	8T>A	Val3Asp		fig|1081927.4.peg.3352	PA103_3312		Transcriptional regulator	GCN5-related N-acetyltransferase	Beta-ketoadipate enol-lactone hydrolase (EC 3.1.1.24)	missense_variant	MODERATE
1:PE1	JARI01000103	69464	G	A	661.394	23	1	Nonsyn	cgc	cAc	455G>A	Arg152His		fig|1081927.4.peg.3410	PA103_3368		Oxidoreductase	hypothetical protein	Transcriptional regulator, Xre family	missense_variant	MODERATE
1:PE1	JARI01000103	94691	C	G	79.0333	9	0.6											Putative hydrolase	Integral membrane protein	intergenic_region	MODIFIER
1:PE1	JARI01000103	94706	C	G	13.2369	9	0.64											Putative hydrolase	Integral membrane protein	intergenic_region	MODIFIER
1:PE1	JARI01000105	37852	GCGCCGCCGCCGGGA	GCGCCGCCGCCGCCGGGA	591.935	23	0.79	Insertion	atcccggcggcggcgcgcctg	aTCCCGGCGGCGGCGGCGCgcctg	685_686insCGG	Pro229_Ala230insProAla		fig|1081927.4.peg.3504	PA103_3458		ABC transporter in pyoverdin gene cluster, permease component	ABC transporter in pyoverdin gene cluster, periplasmic component	ABC transporter in pyoverdin gene cluster, ATP-binding component	inframe_insertion	MODERATE
1:PE1	JARI01000105	7776	T	G	1420.32	47	1	Nonsyn	acc	Ccc	463A>C	Thr155Pro		fig|1081927.4.peg.3487	PA103_3441		Sigma factor PvdS, controling pyoverdin biosynthesis	Hypothetical protein PvdY	Thioesterase PvdG involved in non-ribosomal peptide biosynthesis	missense_variant	MODERATE
1:PE1	JARI01000108	12989	A	G	896.174	33	1	Nonsyn	agc	Ggc	115A>G	Ser39Gly		fig|1081927.4.peg.3530	PA103_3483		Type I secretion membrane fusion protein, HlyD family @ ABC-type protease exporter, membrane fusion protein (MFP) family component PrtE/AprE	Type I secretion system ATPase @ ABC-type protease exporter, ATP-binding component PrtD/AprD	Type I secretion outer membrane protein, TolC family @ ABC-type protease exporter, outer membrane component PrtF/AprF	missense_variant	MODERATE
1:PE1	JARI01000108	4383	G	A	874.128	30	1	Synon	gag	gaA	576G>A	Glu192Glu		fig|1081927.4.peg.3525	PA103_3478		Subtilisin-like serine proteases	Transcriptional regulator, AcrR family	probable sensor/response regulator hybrid	synonymous_variant	LOW
1:PE1	JARI01000109	10249	G	A	498.872	18	1	Synon	atc	atT	717C>T	Ile239Ile		fig|1081927.4.peg.3548	PA103_3500		Transcriptional regulator, LuxR family	Lead, cadmium, zinc and mercury transporting ATPase (EC 3.6.3.3) (EC 3.6.3.5)	hypothetical protein	synonymous_variant	LOW
1:PE1	JARI01000109	27116	C	T	1280.53	48	0.98	Nonsyn	cgg	Tgg	1480C>T	Arg494Trp		fig|1081927.4.peg.3563	PA103_3513		High-affinity choline uptake protein BetT	sigma-54-dependent transcriptional regulator	Oligopeptide transporter, OPT family	missense_variant	MODERATE
1:PE1	JARI01000109	38004	AGA	AGGA	1276.34	49	1	Insertion	ctctgg	cTCCTgg	494_495insC	Leu165_Trp166fs	yes	fig|1081927.4.peg.3574	PA103_3524		Nitroreductase	Nitroreductase	Acetyltransferase	frameshift_variant	HIGH
1:PE1	JARI01000109	44664	T	G	1823.85	62	1	Nonsyn	gac	gCc	179A>C	Asp60Ala		fig|1081927.4.peg.3578	PA103_3528		Two-component system response regulator protein	Hybrid sensory histidine kinase in two-component regulatory system with EvgA	hypothetical protein	missense_variant	MODERATE
1:PE1	JARI01000111	21170	C	G	1679.42	56	1	Nonsyn	gcc	Ccc	31G>C	Ala11Pro		fig|1081927.4.peg.3617	PA103_3570		Lipoprotein signal peptidase (EC 3.4.23.36)	FKBP-type peptidyl-prolyl cis-trans isomerase SlpA (EC 5.2.1.8)	Isoleucyl-tRNA synthetase (EC 6.1.1.5)	missense_variant	MODERATE
1:PE1	JARI01000112	96	A	G	656.92	22	1												Phosphoglycolate phosphatase (EC 3.1.3.18)	intergenic_region	MODIFIER
1:PE1	JARI01000117	27256	T	C	233.244	11	1	Nonsyn	agc	Ggc	1108A>G	Ser370Gly		fig|1081927.4.peg.3699	PA103_3651		Pyoverdine sidechain non-ribosomal peptide synthetase PvdD @ Siderophore biosynthesis non-ribosomal peptide synthetase modules	Outer membrane ferripyoverdine receptor FpvA, TonB-dependent @ Ferric siderophore receptor, TonB dependent		missense_variant	MODERATE
1:PE1	JARI01000117	7891	A	C	716.374	25	0.96	Nonsyn	cac	cCc	17A>C	His6Pro		fig|1081927.4.peg.3690	PA103_3642		Macrolide export ATP-binding/permease protein MacB	Macrolide-specific efflux protein MacA	Efflux transport system, outer membrane factor (OMF) lipoprotein	missense_variant	MODERATE
1:PE1	JARI01000121	1043	C	T	1086.88	41	0.95											hypothetical protein	ATP-dependent Clp protease ATP-binding subunit PA0459, ClpC family	intergenic_region	MODIFIER
1:PE1	JARI01000121	27177	C	G	10.0064	9	0.6	Synon	cgc	cgG	564C>G	Arg188Arg		fig|1081927.4.peg.3723	PA103_3673		NAD-dependent dihydropyrimidine dehydrogenase subunit PreA (EC 1.3.1.1)	NAD-dependent dihydropyrimidine dehydrogenase subunit PreT (EC 1.3.1.1)	Cytosine permease	synonymous_variant	LOW
1:PE1	JARI01000121	32864	ACA	ACAGCGGCGTGCTCTGCA	254.456	21	0.75	Insertion	gtgtactacgtcggcgacccg	gTGCAGAGCACGCCGCTGTactacgtcggcgacccg	2116_2117insTGCAGAGCACGCCGC	Val706_Tyr707insValGlnSerThrProLeu		fig|1081927.4.peg.3728	PA103_3678		Outer membrane vitamin B12 receptor BtuB	Optional hypothetical component of the B12 transporter BtuN	hypothetical protein	inframe_insertion	MODERATE
1:PE1	JARI01000121	37552	A	G	798.755	27	1	Nonsyn	atc	Gtc	256A>G	Ile86Val		fig|1081927.4.peg.3732	PA103_3682		Guanosine polyphosphate pyrophosphohydrolases/synthetases	Adenosylhomocysteinase (EC 3.3.1.1)	5,10-methylenetetrahydrofolate reductase (EC 1.5.1.20)	missense_variant	MODERATE
1:PE1	JARI01000124	17440	T	C	5470.27	180	1											Mannose-6-phosphate isomerase
1:PE1	JARI01000125	873	G	A	297.011	11	1													intergenic_region	MODIFIER
1:PE1	JARI01000127	7904	A	C	1343.8	45	1	Synon	tca	tcC	717A>C	Ser239Ser		fig|1081927.4.peg.3806	PA103_3753		Acetoin dehydrogenase E1 component beta-subunit (EC 2.3.1.190)	Acetoin dehydrogenase E1 component alpha-subunit (EC 2.3.1.190)	Dihydrolipoamide acetyltransferase component (E2) of acetoin dehydrogenase complex (EC 2.3.1.12)	synonymous_variant	LOW
1:PE1	JARI01000128	5146	AGGA	AGGG	702.673	24	0.89	Nonsyn	gtcctc	gCCCTc	146T>C	Val49Ala		fig|1081927.4.peg.3820	PA103_3766		RNA:NAD 2'-phosphotransferase	hypothetical protein	hypothetical protein	missense_variant	MODERATE
1:PE1	JARI01000129	13852	C	T	1452.28	49	1											Glutathione peroxidase (EC 1.11.1.9) @ Thioredoxin peroxidase (EC 1.11.1.15)	Transcriptional regulator, AcrR family	intergenic_region	MODIFIER
1:PE1	JARI01000129	23038	T	C	1833.73	61	1	Synon	gta	gtG	345A>G	Val115Val		fig|1081927.4.peg.3852	PA103_3797		hypothetical protein	Phospholipase C (EC 3.1.4.3)	Sulfate transport system protein cysZ	synonymous_variant	LOW
1:PE1	JARI01000129	31184	C	T	1360.3	46	1	Nonsyn	ggc	gAc	218G>A	Gly73Asp		fig|1081927.4.peg.3859	PA103_3804		hypothetical protein	pyridoxal-phosphate dependent enzyme family protein	NAD(P)H dehydrogenase (quinone) family protein	missense_variant	MODERATE
1:PE1	JARI01000129	39482	G	A	2399.13	85	1											Efflux ABC transporter, permease/ATP-binding protein	Sensory box/GGDEF family protein	intergenic_region	MODIFIER
1:PE1	JARI01000129	40310	GGCTGCTG	GGCTGCTGCTG	767.041	36	0.92	Insertion	aggctgctggtg	aGGCTGCTGCTGgtg	622_623insCTG	Val208_Ala209insLeuVal		fig|1081927.4.peg.3868	PA103_3813		Sensory box/GGDEF family protein	Efflux ABC transporter, permease/ATP-binding protein	Pyrroloquinoline quinone (Coenzyme PQQ) biosynthesis protein C	inframe_insertion	MODERATE
1:PE1	JARI01000129	68239	G	A	849.729	29	1	Nonsyn	gtg	Atg	556G>A	Val186Met		fig|1081927.4.peg.3898	PA103_3841		TRAP-type C4-dicarboxylate transport system, large permease component	TRAP-type C4-dicarboxylate transport system, small permease component	hypothetical protein	missense_variant	MODERATE
1:PE1	JARI01000130	2987	G	A	559.419	20	1	Synon	cgc	cgT	285C>T	Arg95Arg		fig|1081927.4.peg.3922	PA103_3867		Flavodoxin reductases (ferredoxin-NADPH reductases) family 1	Transcriptional regulator for ferulate or vanillate catabolism	Vanillate O-demethylase oxygenase subunit (EC 1.14.13.82)	synonymous_variant	LOW
1:PE1	JARI01000130	4444	C	A	1989.99	66	1											Vanillate O-demethylase oxygenase subunit (EC 1.14.13.82)
1:PE1	JARI01000131	35001	GC	TT	1656.14	56	1	Nonsyn	gca	TTa	175GC>TT	Ala59Leu		fig|1081927.4.peg.3977	PA103_3923		LSU ribosomal protein L20p	LSU ribosomal protein L35p	Phenylalanyl-tRNA synthetase alpha chain (EC 6.1.1.20)	missense_variant	MODERATE
1:PE1	JARI01000131	40950	A	G	545.05	27	1											tRNA-Pro-GGG	Transposase InsN for insertion sequence element IS911	intergenic_region	MODIFIER
1:PE1	JARI01000131	41084	A	G	1838.49	74	1	Synon	gta	gtG	108A>G	Val36Val		fig|1081927.4.peg.3982	PA103_3929		Transposase InsN for insertion sequence element IS911	tRNA-Pro-GGG		synonymous_variant	LOW
1:PE1	JARI01000131	4175	T	A	908.493	30	1	Nonsyn	atc	Ttc	1240A>T	Ile414Phe		fig|1081927.4.peg.3929	PA103_3874		Gamma-glutamyl-putrescine oxidase (EC1.4.3.-)	Inner membrane protein YfdC	tRNA-Val-GAC	missense_variant	MODERATE
1:PE1	JARI01000134	4430	T	A	1220.38	41	1	Nonsyn	cag	cTg	107A>T	Gln36Leu		fig|1081927.4.peg.3997	PA103_3943		MotA/TolQ/ExbB proton channel family protein	Biopolymer transport protein ExbD/TolR	putative TonB-dependent receptor	missense_variant	MODERATE
1:PE1	JARI01000136	38914	C	G	15.4281	4	0.67	Nonsyn	gcc	Ccc	457G>C	Ala153Pro		fig|1081927.4.peg.4053	PA103_3998		Asparagine synthase (glutamine-hydrolyzing)	hypothetical protein	Acyl-CoA synthetases (AMP-forming)/AMP-acid ligases II	missense_variant	MODERATE
1:PE1	JARI01000136	46694	A	G	1049.43	35	0.97	Synon	cat	caC	870T>C	His290His		fig|1081927.4.peg.4060	PA103_4005		hypothetical protein	hypothetical protein	Membrane-bound lytic murein transglycosylase A	synonymous_variant	LOW
1:PE1	JARI01000136	54299	C	T	1232.31	43	1	Synon	ctg	Ttg	409C>T	Leu137Leu		fig|1081927.4.peg.4068	PA103_4012		Agmatine deiminase (EC 3.5.3.12)	ABC transporter, substrate-binding protein (cluster 1, maltose/g3p/polyamine/iron)	NAD(P)H oxidoreductase YrkL @ Putative NADPH-quinone reductase (modulator of drug activity B) @ Flavodoxin 2	synonymous_variant	LOW
1:PE1	JARI01000140	19825	G	C	11.3087	3	0.5											Membrane-bound lytic murein transglycosylase B	Cytochrome c-type protein NapC	intergenic_region	MODIFIER
1:PE1	JARI01000147	138	C	G	915.257	43	0.91												hypothetical protein	intergenic_region	MODIFIER
1:PE1	JARI01000147	315	A	G	1196.85	87	0.71												hypothetical protein	intergenic_region	MODIFIER
1:PE1	JARI01000147	330	GCCGCCC	TCCACCC	70.9621	36	0.3												hypothetical protein	intergenic_region	MODIFIER
1:PE1	JARI01000147	33198	C	G	31.9783	13	0.62											Uncharacterized MFS-type transporter	Ferrochelatase, protoheme ferro-lyase (EC 4.99.1.1)	intergenic_region	MODIFIER
1:PE1	JARI01000147	88	C	T	183.923	21	0.88												hypothetical protein	intergenic_region	MODIFIER
1:PE1	JARI01000149	20233	T	C	1092.67	36	1	Synon	ttg	Ctg	418T>C	Leu140Leu		fig|1081927.4.peg.4266	PA103_4211		ATP-dependent protease subunit HslV (EC 3.4.25.2)	Cell division protein	ATP-dependent hsl protease ATP-binding subunit HslU	synonymous_variant	LOW
1:PE1	JARI01000150	31526	C	T	1559.45	53	1	Nonsyn	gcg	Acg	1099G>A	Ala367Thr		fig|1081927.4.peg.4310	PA103_4255		Efflux ABC transporter, permease protein	Efflux ABC transporter, permease protein	Membrane-fusion protein	missense_variant	MODERATE
1:PE1	JARI01000153	128529	G	T	716.22	24	1	Synon	ggg	ggT	210G>T	Gly70Gly		fig|1081927.4.peg.4459	PA103_4400		Rossmann fold nucleotide-binding protein Smf possibly involved in DNA uptake	Uncharacterized protein with LysM domain, COG1652	Threonylcarbamoyl-AMP synthase (EC 2.7.7.87)	synonymous_variant	LOW
1:PE1	JARI01000153	133597	C	T	2275.9	76	1	Synon	tac	taT	504C>T	Tyr168Tyr		fig|1081927.4.peg.4464	PA103_4405		hypothetical protein	Shikimate 5-dehydrogenase I alpha (EC 1.1.1.25)	Parvulin-like peptidyl-prolyl isomerase	synonymous_variant	LOW
1:PE1	JARI01000153	137164	A	G	909.88	32	1	Nonsyn	tag	Cag	340T>C	Ter114Glnext*?		fig|1081927.4.peg.4468	PA103_4409		Sulfate permease	Sulfate permease	Choline binding ABC transport system substrate-binding protein ChoX	stop_lost	HIGH
1:PE1	JARI01000153	147120	CCGT	TCGC	75.5981	23	0.51	Synon	agccgt	agTCGC	561CCGT>TCGC	SerArg187SerArg		fig|1081927.4.peg.4480	PA103_4421		Channel-forming transporter/cytolysins activator of TpsB family	hypothetical protein		synonymous_variant	LOW
1:PE1	JARI01000153	147567	A	G	72.7808	41	0.51	Synon	gga	ggG	1008A>G	Gly336Gly		fig|1081927.4.peg.4480	PA103_4421		Channel-forming transporter/cytolysins activator of TpsB family	hypothetical protein		synonymous_variant	LOW
1:PE1	JARI01000153	147663	T	C	118.94	31	0.53	Synon	ggt	ggC	1104T>C	Gly368Gly		fig|1081927.4.peg.4480	PA103_4421		Channel-forming transporter/cytolysins activator of TpsB family	hypothetical protein		synonymous_variant	LOW
1:PE1	JARI01000153	147766	A	C	305.465	39	0.58	Nonsyn	aat	Cat	1207A>C	Asn403His		fig|1081927.4.peg.4480	PA103_4421		Channel-forming transporter/cytolysins activator of TpsB family	hypothetical protein		missense_variant	MODERATE
1:PE1	JARI01000153	148651	A	C	380.435	50	0.57											Channel-forming transporter/cytolysins activator of TpsB family
1:PE1	JARI01000153	148705	T	C	114.493	28	0.54											Channel-forming transporter/cytolysins activator of TpsB family
1:PE1	JARI01000153	69640	G	T	981.654	35	1	Nonsyn	cac	caA	831C>A	His277Gln		fig|1081927.4.peg.4404	PA103_4346		Zinc-binding GTPase YciC	hypothetical protein	DksA family protein PA5536 (no Zn-finger)	missense_variant	MODERATE
1:PE1	JARI01000153	82743	C	T	1410.82	47	0.98											Phosphoserine phosphatase	Uncharacterized MFS-type transporter	intergenic_region	MODIFIER
1:PE1	JARI01000153	84668	T	G	580.316	21	1	Nonsyn	gac	gCc	1313A>C	Asp438Ala		fig|1081927.4.peg.4418	PA103_4360		Glutamine--fructose-6-phosphate aminotransferase [isomerizing] (EC 2.6.1.16)	Uncharacterized MFS-type transporter	Transcriptional regulator of glmS gene, DeoR family	missense_variant	MODERATE
1:PE1	JARI01000154	10	C	A	216.274	9	0.9												Cobalamin biosynthesis protein BluB @ 5,6-dimethylbenzimidazole synthase, flavin destructase family	intergenic_region	MODIFIER
1:PE1	JARI01000155	10069	C	G	691.101	26	1											hypothetical protein
1:PE1	JARI01000157	29147	A	G	3283.53	112	1	Nonsyn	tgg	Cgg	538T>C	Trp180Arg		fig|1081927.4.peg.4526	PA103_4465		N-(3-oxododecanoyl)-L-homoserine lactone-binding transcriptional activator @ Acyl-homoserine lactone-binding transcriptional activator, LuxR family @ Transcriptional regulator LasR	N-(3-oxododecanoyl)-L-homoserine lactone synthase @ N-acyl-L-homoserine lactone synthase, LuxI family (EC 2.3.1.184)	hypothetical protein	missense_variant	MODERATE
1:PE1	JARI01000162	2933	T	C	1171.77	39	1	Synon	caa	caG	300A>G	Gln100Gln		fig|1081927.4.peg.4548	PA103_4487		Phospholipase D		VgrG protein	synonymous_variant	LOW
1:PE1	JARI01000162	972	T	A	1703.63	58	0.98	Nonsyn	gac	gTc	2261A>T	Asp754Val		fig|1081927.4.peg.4548	PA103_4487		Phospholipase D		VgrG protein	missense_variant	MODERATE
1:PE1	JARI01000163	14481	GAACG	GAAACG	1253.25	48	1	Insertion										Methyl-accepting chemotaxis sensor/transducer protein	3-oxoacyl-[acyl-carrier-protein] synthase, KASI (EC 2.3.1.41)	intergenic_region	MODIFIER
1:PE1	JARI01000164	11029	A	T	1517.29	52	1	Nonsyn	ctg	cAg	53T>A	Leu18Gln		fig|1081927.4.peg.4585	PA103_4524		Transcriptional regulator, GntR family domain / Aspartate aminotransferase (EC 2.6.1.1)	hypothetical protein	Acetyltransferase	missense_variant	MODERATE
1:PE1	JARI01000164	2455	C	T	1334.31	44	1	Nonsyn	ccg	cTg	302C>T	Pro101Leu		fig|1081927.4.peg.4577	PA103_4516		Transcriptional regulator, LysR family	Oxidoreductase, short-chain dehydrogenase/reductase family	Uncharacterized MFS-type transporter	missense_variant	MODERATE
1:PE1	JARI01000164	31845	T	C	1433.63	49	1	Synon	cat	caC	576T>C	His192His		fig|1081927.4.peg.4608	PA103_4546		Putative oxidoreductase	hypothetical protein	Uncharacterized MFS-type transporter	synonymous_variant	LOW
1:PE1	JARI01000165	34189	G	A	3450.84	115	1	Nonsyn	ggt	Agt	313G>A	Gly105Ser		fig|1081927.4.peg.4643	PA103_4580		General secretion pathway protein D	hypothetical protein	hypothetical protein	missense_variant	MODERATE
1:PE1	JARI01000165	452	A	G	1533.93	53	1												PhnB protein	intergenic_region	MODIFIER
1:PE1	JARI01000165	55723	A	C	2089.31	71	1											Transcriptional regulator, LysR family	Probable pyruvate carboxylase	intergenic_region	MODIFIER
1:PE1	JARI01000165	60498	A	G	2271.33	75	1	Synon	caa	caG	42A>G	Gln14Gln		fig|1081927.4.peg.4663	PA103_4599		Transcriptional regulator, AcrR family	Uncharacterized SAM-dependent O-methyltransferase	hypothetical protein	synonymous_variant	LOW
1:PE1	JARI01000166	3858	GCCGCCCA	CCCGCCCA	89.5454	6	0.6											Peptidyl-prolyl cis-trans isomerase PpiD (EC 5.2.1.8)	Respiratory nitrate reductase gamma chain (EC 1.7.99.4)	intergenic_region	MODIFIER
1:PE1	JARI01000168	20782	T	C	770.399	27	1	Nonsyn	gag	gGg	263A>G	Glu88Gly		fig|1081927.4.peg.4741	PA103_4676		hypothetical protein	hypothetical protein	hypothetical protein	missense_variant	MODERATE
1:PE1	JARI01000168	44521	GAAGC	GAGC	974.284	38	0.97	Deletion	ggcttc	gGCTC	703delT	Phe235fs	yes	fig|1081927.4.peg.4765	PA103_4699		Transcriptional regulator, LysR family	Phosphate-binding protein	Lactoylglutathione lyase and related lyases	frameshift_variant	HIGH
1:PE1	JARI01000171	1203	C	A	382.501	29	0.71													intergenic_region	MODIFIER
1:PE1	JARI01000175	2369	TGGCC	TGGGCC	633.896	26	0.87	Insertion										Urease accessory protein UreF	Urease accessory protein UreE	intergenic_region	MODIFIER
1:PE1	JARI01000175	6347	G	C	958.907	33	1	Synon	cgg	cgC	1062G>C	Arg354Arg		fig|1081927.4.peg.4780	PA103_4714		Linoleoyl-CoA desaturase (EC 1.14.19.3)	Flavodoxin reductases (ferredoxin-NADPH reductases) family 1	Uncharacterized MFS-type transporter	synonymous_variant	LOW
1:PE1	JARI01000177	30904	G	T	798.768	27	1	Nonsyn	gcc	Tcc	586G>T	Ala196Ser		fig|1081927.4.peg.4827	PA103_4761		Copper sensory histidine kinase CusS	Copper-sensing two-component system response regulator CusR	hypothetical protein	missense_variant	MODERATE
1:PE1	JARI01000177	35942	A	C	693.022	25	1	Nonsyn	tac	Gac	778T>G	Tyr260Asp		fig|1081927.4.peg.4830	PA103_4764		Multidrug efflux system MdtABC-TolC, inner-membrane proton/drug antiporter MdtC (RND type)	Outer membrane factor (OMF) lipoprotein associated wth MdtABC efflux system	Multidrug efflux system MdtABC-TolC, inner-membrane proton/drug antiporter MdtB (RND type)	missense_variant	MODERATE
1:PE1	JARI01000178	8556	C	T	864.296	30	1	Nonsyn	tcc	tTc	626C>T	Ser209Phe		fig|1081927.4.peg.4860	PA103_4793		Glycerophosphoryl diester phosphodiesterase (EC 3.1.4.46)	putative lipoprotein	putative lipoprotein	missense_variant	MODERATE
1:PE1	JARI01000179	1379	GAGCC	CAGCT	205.361	8	1	Nonsyn	cggctc	cAGCTG	581GGCTC>AGCTG	ArgLeu194GlnLeu		fig|1081927.4.peg.4884	PA103_4816		Conjugative transfer protein TrbJ	Conjugative transfer protein TrbK	Conjugative transfer protein TrbE	missense_variant	MODERATE
1:PE1	JARI01000179	1390	A	C	273.474	10	1	Nonsyn	tcg	Gcg	574T>G	Ser192Ala		fig|1081927.4.peg.4884	PA103_4816		Conjugative transfer protein TrbJ	Conjugative transfer protein TrbK	Conjugative transfer protein TrbE	missense_variant	MODERATE
1:PE1	JARI01000179	1414	A	G	253.351	10	1	Synon	ttg	Ctg	550T>C	Leu184Leu		fig|1081927.4.peg.4884	PA103_4816		Conjugative transfer protein TrbJ	Conjugative transfer protein TrbK	Conjugative transfer protein TrbE	synonymous_variant	LOW
1:PE1	JARI01000179	2194	G	C	514.231	18	1	Synon	ctc	ctG	2220C>G	Leu740Leu		fig|1081927.4.peg.4885	PA103_4817		Conjugative transfer protein TrbE	Conjugative transfer protein TrbJ	Conjugative transfer protein TrbD	synonymous_variant	LOW
1:PE1	JARI01000179	2200	GGAT	CGAC	358.557	14	1	Synon	caatcc	caGTCG	2211ATCC>GTCG	GlnSer737GlnSer		fig|1081927.4.peg.4885	PA103_4817		Conjugative transfer protein TrbE	Conjugative transfer protein TrbJ	Conjugative transfer protein TrbD	synonymous_variant	LOW
1:PE1	JARI01000179	2215	GTCG	ATCA	270.167	8	1	Synon	cgcgac	cgTGAT	2196CGAC>TGAT	ArgAsp732ArgAsp		fig|1081927.4.peg.4885	PA103_4817		Conjugative transfer protein TrbE	Conjugative transfer protein TrbJ	Conjugative transfer protein TrbD	synonymous_variant	LOW
1:PE1	JARI01000179	2303	GT	CC	896.443	33	1	Nonsyn	acc	GGc	2110AC>GG	Thr704Gly		fig|1081927.4.peg.4885	PA103_4817		Conjugative transfer protein TrbE	Conjugative transfer protein TrbJ	Conjugative transfer protein TrbD	missense_variant	MODERATE
1:PE1	JARI01000179	2322	A	G	1091.4	39	1	Synon	ttg	Ctg	2092T>C	Leu698Leu		fig|1081927.4.peg.4885	PA103_4817		Conjugative transfer protein TrbE	Conjugative transfer protein TrbJ	Conjugative transfer protein TrbD	synonymous_variant	LOW
1:PE1	JARI01000179	2329	CCGACTC	GCGGCTG	1161.34	39	1	Synon	gcgagtcgg	gcCAGCCGC	2079GAGTCGG>CAGCCGC	AlaSerArg693AlaSerArg		fig|1081927.4.peg.4885	PA103_4817		Conjugative transfer protein TrbE	Conjugative transfer protein TrbJ	Conjugative transfer protein TrbD	synonymous_variant	LOW
1:PE1	JARI01000179	2356	GGGC	CGCA	932.638	31	0.97	Nonsyn	gcgccc	gcTGCG	2055GCCC>TGCG	AlaPro685AlaAla		fig|1081927.4.peg.4885	PA103_4817		Conjugative transfer protein TrbE	Conjugative transfer protein TrbJ	Conjugative transfer protein TrbD	missense_variant	MODERATE
1:PE1	JARI01000179	2368	CGAA	GGAG	979.824	32	1	Synon	gattcg	gaCTCC	2043TTCG>CTCC	AspSer681AspSer		fig|1081927.4.peg.4885	PA103_4817		Conjugative transfer protein TrbE	Conjugative transfer protein TrbJ	Conjugative transfer protein TrbD	synonymous_variant	LOW
1:PE1	JARI01000179	2386	AAGGCTCTGC	CAGCGACTGG	840.649	26	1	Synon	acgcagagcctt	acCCAGTCGCTG	2019GCAGAGCCTT>CCAGTCGCTG	ThrGlnSerLeu673ThrGlnSerLeu		fig|1081927.4.peg.4885	PA103_4817		Conjugative transfer protein TrbE	Conjugative transfer protein TrbJ	Conjugative transfer protein TrbD	synonymous_variant	LOW
1:PE1	JARI01000179	2428	TAGT	CAGG	1097.15	37	1	Synon	acacta	acCCTG	1983ACTA>CCTG	ThrLeu661ThrLeu		fig|1081927.4.peg.4885	PA103_4817		Conjugative transfer protein TrbE	Conjugative transfer protein TrbJ	Conjugative transfer protein TrbD	synonymous_variant	LOW
1:PE1	JARI01000179	2452	A	G	1048.68	35	1	Synon	cgt	cgC	1962T>C	Arg654Arg		fig|1081927.4.peg.4885	PA103_4817		Conjugative transfer protein TrbE	Conjugative transfer protein TrbJ	Conjugative transfer protein TrbD	synonymous_variant	LOW
1:PE1	JARI01000179	2461	A	G	1004.16	34	1	Synon	ttt	ttC	1953T>C	Phe651Phe		fig|1081927.4.peg.4885	PA103_4817		Conjugative transfer protein TrbE	Conjugative transfer protein TrbJ	Conjugative transfer protein TrbD	synonymous_variant	LOW
1:PE1	JARI01000179	2466	CCGGGTCA	GCGGATCG	938.266	30	1	Nonsyn	gatgacccggtg	gaCGATCCGCtg	1941TGACCCGG>CGATCCGC	AspAspProVal647AspAspProLeu		fig|1081927.4.peg.4885	PA103_4817		Conjugative transfer protein TrbE	Conjugative transfer protein TrbJ	Conjugative transfer protein TrbD	missense_variant	MODERATE
1:PE1	JARI01000179	2479	G	A	770.605	28	1	Synon	ttc	ttT	1935C>T	Phe645Phe		fig|1081927.4.peg.4885	PA103_4817		Conjugative transfer protein TrbE	Conjugative transfer protein TrbJ	Conjugative transfer protein TrbD	synonymous_variant	LOW
1:PE1	JARI01000179	2488	CGCTTCA	GGCCTCG	610.389	25	1	Synon	gatgaagcg	gaCGAGGCC	1920TGAAGCG>CGAGGCC	AspGluAla640AspGluAla		fig|1081927.4.peg.4885	PA103_4817		Conjugative transfer protein TrbE	Conjugative transfer protein TrbJ	Conjugative transfer protein TrbD	synonymous_variant	LOW
1:PE1	JARI01000179	2512	GGGCGCC	CGGTGCG	414.884	17	1	Synon	ggggcgccc	ggCGCACCG	1896GGCGCCC>CGCACCG	GlyAlaPro632GlyAlaPro		fig|1081927.4.peg.4885	PA103_4817		Conjugative transfer protein TrbE	Conjugative transfer protein TrbJ	Conjugative transfer protein TrbD	synonymous_variant	LOW
1:PE1	JARI01000179	2524	G	A	370.579	16	1	Synon	ttc	ttT	1890C>T	Phe630Phe		fig|1081927.4.peg.4885	PA103_4817		Conjugative transfer protein TrbE	Conjugative transfer protein TrbJ	Conjugative transfer protein TrbD	synonymous_variant	LOW
1:PE1	JARI01000179	2533	A	C	270.535	13	1	Nonsyn	gat	gaG	1881T>G	Asp627Glu		fig|1081927.4.peg.4885	PA103_4817		Conjugative transfer protein TrbE	Conjugative transfer protein TrbJ	Conjugative transfer protein TrbD	missense_variant	MODERATE
1:PE1	JARI01000179	2593	C	T	419.662	16	1	Synon	gag	gaA	1821G>A	Glu607Glu		fig|1081927.4.peg.4885	PA103_4817		Conjugative transfer protein TrbE	Conjugative transfer protein TrbJ	Conjugative transfer protein TrbD	synonymous_variant	LOW
1:PE1	JARI01000179	294	C	G	185.303	7	1												hypothetical protein	intergenic_region	MODIFIER
1:PE1	JARI01000179	300	G	A	338.192	12	1												hypothetical protein	intergenic_region	MODIFIER
1:PE1	JARI01000179	308	AG	GC	491.795	17	1												hypothetical protein	intergenic_region	MODIFIER
1:PE1	JARI01000179	315	T	C	493.744	20	1												hypothetical protein	intergenic_region	MODIFIER
1:PE1	JARI01000179	324	GAAC	AAAG	572.159	21	1												hypothetical protein	intergenic_region	MODIFIER
1:PE1	JARI01000179	342	G	C	913.245	30	1												hypothetical protein	intergenic_region	MODIFIER
1:PE1	JARI01000179	351	T	G	899.62	32	1												hypothetical protein	intergenic_region	MODIFIER
1:PE1	JARI01000179	3531	T	C	283.035	10	1	Nonsyn	acg	Gcg	883A>G	Thr295Ala		fig|1081927.4.peg.4885	PA103_4817		Conjugative transfer protein TrbE	Conjugative transfer protein TrbJ	Conjugative transfer protein TrbD	missense_variant	MODERATE
1:PE1	JARI01000179	3547	GATGACGTT	CAGGACACC	211.345	7	1	Nonsyn	aacgtcatc	GGTGTCCTG	859AACGTCATC>GGTGTCCTG	AsnValIle287GlyValLeu		fig|1081927.4.peg.4885	PA103_4817		Conjugative transfer protein TrbE	Conjugative transfer protein TrbJ	Conjugative transfer protein TrbD	missense_variant	MODERATE
1:PE1	JARI01000179	3568	G	A	189.87	7	1	Synon	ttc	ttT	846C>T	Phe282Phe		fig|1081927.4.peg.4885	PA103_4817		Conjugative transfer protein TrbE	Conjugative transfer protein TrbJ	Conjugative transfer protein TrbD	synonymous_variant	LOW
1:PE1	JARI01000179	3577	G	C	189.87	7	1	Synon	cgc	cgG	837C>G	Arg279Arg		fig|1081927.4.peg.4885	PA103_4817		Conjugative transfer protein TrbE	Conjugative transfer protein TrbJ	Conjugative transfer protein TrbD	synonymous_variant	LOW
1:PE1	JARI01000179	3583	C	T	181.655	7	1	Synon	ctg	ctA	831G>A	Leu277Leu		fig|1081927.4.peg.4885	PA103_4817		Conjugative transfer protein TrbE	Conjugative transfer protein TrbJ	Conjugative transfer protein TrbD	synonymous_variant	LOW
1:PE1	JARI01000179	366	T	G	889.975	32	1												hypothetical protein	intergenic_region	MODIFIER
1:PE1	JARI01000179	375	C	G	986.667	35	1												hypothetical protein	intergenic_region	MODIFIER
1:PE1	JARI01000179	3850	G	A	148.667	6	1	Synon	cac	caT	564C>T	His188His		fig|1081927.4.peg.4885	PA103_4817		Conjugative transfer protein TrbE	Conjugative transfer protein TrbJ	Conjugative transfer protein TrbD	synonymous_variant	LOW
1:PE1	JARI01000179	398	GC	AG	191.571	7	1												hypothetical protein	intergenic_region	MODIFIER
1:PE1	JARI01000179	404	T	C	194.307	7	1												hypothetical protein	intergenic_region	MODIFIER
1:PE1	JARI01000179	4563	G	A	284.487	10	1	Synon	ctg	Ttg	139C>T	Leu47Leu		fig|1081927.4.peg.4886	PA103_4818		Conjugative transfer protein TrbD	Conjugative transfer protein TrbE	Conjugative transfer protein TrbC	synonymous_variant	LOW
1:PE1	JARI01000179	4576	AG	CA	305.69	11	1	Nonsyn	gct	gTG	125CT>TG	Ala42Val		fig|1081927.4.peg.4886	PA103_4818		Conjugative transfer protein TrbD	Conjugative transfer protein TrbE	Conjugative transfer protein TrbC	missense_variant	MODERATE
1:PE1	JARI01000179	4582	G	C	369.102	13	1	Synon	gcc	gcG	120C>G	Ala40Ala		fig|1081927.4.peg.4886	PA103_4818		Conjugative transfer protein TrbD	Conjugative transfer protein TrbE	Conjugative transfer protein TrbC	synonymous_variant	LOW
1:PE1	JARI01000179	4598	GC	AG	427.702	15	1	Nonsyn	gcc	CTc	103GC>CT	Ala35Leu		fig|1081927.4.peg.4886	PA103_4818		Conjugative transfer protein TrbD	Conjugative transfer protein TrbE	Conjugative transfer protein TrbC	missense_variant	MODERATE
1:PE1	JARI01000179	4610	G	T	511.151	19	1	Nonsyn	acc	aAc	92C>A	Thr31Asn		fig|1081927.4.peg.4886	PA103_4818		Conjugative transfer protein TrbD	Conjugative transfer protein TrbE	Conjugative transfer protein TrbC	missense_variant	MODERATE
1:PE1	JARI01000179	4621	ACCGCCA	GCCACCG	532.453	18	1	Synon	cttggcggt	ctCGGTGGC	75TGGCGGT>CGGTGGC	LeuGlyGly25LeuGlyGly		fig|1081927.4.peg.4886	PA103_4818		Conjugative transfer protein TrbD	Conjugative transfer protein TrbE	Conjugative transfer protein TrbC	synonymous_variant	LOW
1:PE1	JARI01000179	4644	T	C	760.312	26	1	Nonsyn	acc	Gcc	58A>G	Thr20Ala		fig|1081927.4.peg.4886	PA103_4818		Conjugative transfer protein TrbD	Conjugative transfer protein TrbE	Conjugative transfer protein TrbC	missense_variant	MODERATE
1:PE1	JARI01000179	4654	A	G	789.929	28	1	Synon	cat	caC	48T>C	His16His		fig|1081927.4.peg.4886	PA103_4818		Conjugative transfer protein TrbD	Conjugative transfer protein TrbE	Conjugative transfer protein TrbC	synonymous_variant	LOW
1:PE1	JARI01000179	5321	G	C	576.882	21	1	Synon	ctc	ctG	810C>G	Leu270Leu		fig|1081927.4.peg.4888	PA103_4820		Conjugative transfer protein TrbB	Conjugative transfer protein TrbC	CopG domain-containing protein	synonymous_variant	LOW
1:PE1	JARI01000179	5327	C	T	569.699	21	1	Synon	ctg	ctA	804G>A	Leu268Leu		fig|1081927.4.peg.4888	PA103_4820		Conjugative transfer protein TrbB	Conjugative transfer protein TrbC	CopG domain-containing protein	synonymous_variant	LOW
1:PE1	JARI01000179	5348	C	T	784.814	28	1	Synon	gcg	gcA	783G>A	Ala261Ala		fig|1081927.4.peg.4888	PA103_4820		Conjugative transfer protein TrbB	Conjugative transfer protein TrbC	CopG domain-containing protein	synonymous_variant	LOW
1:PE1	JARI01000179	5354	GAGC	CTGT	746.853	25	1	Nonsyn	gcgctc	gcACAG	774GCTC>ACAG	AlaLeu258AlaGln		fig|1081927.4.peg.4888	PA103_4820		Conjugative transfer protein TrbB	Conjugative transfer protein TrbC	CopG domain-containing protein	missense_variant	MODERATE
1:PE1	JARI01000179	5372	GATC	AATT	1081.62	35	1	Synon	acgatc	acAATT	756GATC>AATT	ThrIle252ThrIle		fig|1081927.4.peg.4888	PA103_4820		Conjugative transfer protein TrbB	Conjugative transfer protein TrbC	CopG domain-containing protein	synonymous_variant	LOW
1:PE1	JARI01000179	5384	G	A	1016.31	35	1	Synon	ggc	ggT	747C>T	Gly249Gly		fig|1081927.4.peg.4888	PA103_4820		Conjugative transfer protein TrbB	Conjugative transfer protein TrbC	CopG domain-containing protein	synonymous_variant	LOW
1:PE1	JARI01000179	5402	GCCCCACACCT	GCCCCAGGCCT	490.582	17	0.89	Nonsyn	aaggtgtggggc	aAGGCCTGGGGC	722TG>CC	Val241Ala		fig|1081927.4.peg.4888	PA103_4820		Conjugative transfer protein TrbB	Conjugative transfer protein TrbC	CopG domain-containing protein	missense_variant	MODERATE
1:PE1	JARI01000179	5416	TGAGA	CCAGG	490.38	17	1	Nonsyn	gatctcatc	gaCCTGGtc	711TCTCA>CCTGG	AspLeuIle237AspLeuVal		fig|1081927.4.peg.4888	PA103_4820		Conjugative transfer protein TrbB	Conjugative transfer protein TrbC	CopG domain-containing protein	missense_variant	MODERATE
1:PE1	JARI01000179	5433	G	C	510.208	19	1	Nonsyn	gcc	gGc	698C>G	Ala233Gly		fig|1081927.4.peg.4888	PA103_4820		Conjugative transfer protein TrbB	Conjugative transfer protein TrbC	CopG domain-containing protein	missense_variant	MODERATE
1:PE1	JARI01000179	5444	T	C	582.042	20	1	Synon	gaa	gaG	687A>G	Glu229Glu		fig|1081927.4.peg.4888	PA103_4820		Conjugative transfer protein TrbB	Conjugative transfer protein TrbC	CopG domain-containing protein	synonymous_variant	LOW
1:PE1	JARI01000179	5453	GACG	CACC	540.233	18	1	Synon	gtcgtc	gtGGTG	675CGTC>GGTG	ValVal225ValVal		fig|1081927.4.peg.4888	PA103_4820		Conjugative transfer protein TrbB	Conjugative transfer protein TrbC	CopG domain-containing protein	synonymous_variant	LOW
1:PE1	JARI01000179	5465	AGGC	GGGG	353.212	13	1	Synon	cggcct	cgCCCC	663GCCT>CCCC	ArgPro221ArgPro		fig|1081927.4.peg.4888	PA103_4820		Conjugative transfer protein TrbB	Conjugative transfer protein TrbC	CopG domain-containing protein	synonymous_variant	LOW
1:PE1	JARI01000179	5533	GA	CG	247.454	10	1	Nonsyn	gttccc	gtCGcc	597TC>CG	ValPro199ValAla		fig|1081927.4.peg.4888	PA103_4820		Conjugative transfer protein TrbB	Conjugative transfer protein TrbC	CopG domain-containing protein	missense_variant	MODERATE
1:PE1	JARI01000179	5543	AC	GA	239.46	10	1	Nonsyn	cgt	cTC	587GT>TC	Arg196Leu		fig|1081927.4.peg.4888	PA103_4820		Conjugative transfer protein TrbB	Conjugative transfer protein TrbC	CopG domain-containing protein	missense_variant	MODERATE
1:PE1	JARI01000179	5551	CGCAT	GGCAC	244.281	10	1	Nonsyn	caatgcgcg	caGTGCCcg	576ATGCG>GTGCC	GlnCysAla192GlnCysPro		fig|1081927.4.peg.4888	PA103_4820		Conjugative transfer protein TrbB	Conjugative transfer protein TrbC	CopG domain-containing protein	missense_variant	MODERATE
1:PE1	JARI01000179	5561	CTCC	TTCG	341.28	12	1	Synon	gtggag	gtCGAA	567GGAG>CGAA	ValGlu189ValGlu		fig|1081927.4.peg.4888	PA103_4820		Conjugative transfer protein TrbB	Conjugative transfer protein TrbC	CopG domain-containing protein	synonymous_variant	LOW
1:PE1	JARI01000179	5573	TTCG	CTCC	389.434	14	1	Synon	ctcgaa	ctGGAG	555CGAA>GGAG	LeuGlu185LeuGlu		fig|1081927.4.peg.4888	PA103_4820		Conjugative transfer protein TrbB	Conjugative transfer protein TrbC	CopG domain-containing protein	synonymous_variant	LOW
1:PE1	JARI01000179	5598	GTGG	CTGC	184.664	6	1	Nonsyn	gccacc	gGCAGc	530CCAC>GCAG	AlaThr177GlySer		fig|1081927.4.peg.4888	PA103_4820		Conjugative transfer protein TrbB	Conjugative transfer protein TrbC	CopG domain-containing protein	missense_variant	MODERATE
1:PE1	JARI01000179	5606	GATT	CACC	164.133	6	1	Nonsyn	gaaatc	gaGGTG	522AATC>GGTG	GluIle174GluVal		fig|1081927.4.peg.4888	PA103_4820		Conjugative transfer protein TrbB	Conjugative transfer protein TrbC	CopG domain-containing protein	missense_variant	MODERATE
1:PE1	JARI01000179	5615	G	C	162.353	6	1	Synon	ctc	ctG	516C>G	Leu172Leu		fig|1081927.4.peg.4888	PA103_4820		Conjugative transfer protein TrbB	Conjugative transfer protein TrbC	CopG domain-containing protein	synonymous_variant	LOW
1:PE1	JARI01000179	5620	AA	GC	161.418	6	1	Synon	gctttg	gcGCtg	510TT>GC	AlaLeu170AlaLeu		fig|1081927.4.peg.4888	PA103_4820		Conjugative transfer protein TrbB	Conjugative transfer protein TrbC	CopG domain-containing protein	synonymous_variant	LOW
1:PE1	JARI01000179	5630	GAGC	CAGG	233.85	9	1	Synon	acgctc	acCCTG	498GCTC>CCTG	ThrLeu166ThrLeu		fig|1081927.4.peg.4888	PA103_4820		Conjugative transfer protein TrbB	Conjugative transfer protein TrbC	CopG domain-containing protein	synonymous_variant	LOW
1:PE1	JARI01000179	5655	G	C	447.715	16	1	Nonsyn	gcc	gGc	476C>G	Ala159Gly		fig|1081927.4.peg.4888	PA103_4820		Conjugative transfer protein TrbB	Conjugative transfer protein TrbC	CopG domain-containing protein	missense_variant	MODERATE
1:PE1	JARI01000179	5663	GATCAGCAC	CACCAGGAT	342.819	14	1	Nonsyn	gtgctgatc	ATCCTGGTG	460GTGCTGATC>ATCCTGGTG	ValLeuIle154IleLeuVal		fig|1081927.4.peg.4888	PA103_4820		Conjugative transfer protein TrbB	Conjugative transfer protein TrbC	CopG domain-containing protein	missense_variant	MODERATE
1:PE1	JARI01000179	6056	C	G	51.6189	4	0.67	Synon	ggg	ggC	75G>C	Gly25Gly		fig|1081927.4.peg.4888	PA103_4820		Conjugative transfer protein TrbB	Conjugative transfer protein TrbC	CopG domain-containing protein	synonymous_variant	LOW
1:PE1	JARI01000179	7047	C	G	636.5	23	1	Synon	acg	acC	1548G>C	Thr516Thr		fig|1081927.4.peg.4890	PA103_4822		Coupling protein VirD4, ATPase required for T-DNA transfer	CopG domain-containing protein	Conjugative transfer protein TrbK	synonymous_variant	LOW
1:PE1	JARI01000179	7062	C	G	692.479	25	1	Synon	gcg	gcC	1533G>C	Ala511Ala		fig|1081927.4.peg.4890	PA103_4822		Coupling protein VirD4, ATPase required for T-DNA transfer	CopG domain-containing protein	Conjugative transfer protein TrbK	synonymous_variant	LOW
1:PE1	JARI01000179	7080	C	G	966.686	33	1	Synon	gtg	gtC	1515G>C	Val505Val		fig|1081927.4.peg.4890	PA103_4822		Coupling protein VirD4, ATPase required for T-DNA transfer	CopG domain-containing protein	Conjugative transfer protein TrbK	synonymous_variant	LOW
1:PE1	JARI01000179	7101	C	G	940.365	32	1	Synon	ccg	ccC	1494G>C	Pro498Pro		fig|1081927.4.peg.4890	PA103_4822		Coupling protein VirD4, ATPase required for T-DNA transfer	CopG domain-containing protein	Conjugative transfer protein TrbK	synonymous_variant	LOW
1:PE1	JARI01000179	7107	AAGCCGGTGGCCCGCG	CAGGCGATGACCGGCA	823.993	28	1	Synon	tacgcgggccaccggctt	taTGCCGGTCATCGCCTG	1473CGCGGGCCACCGGCTT>TGCCGGTCATCGCCTG	TyrAlaGlyHisArgLeu491TyrAlaGlyHisArgLeu		fig|1081927.4.peg.4890	PA103_4822		Coupling protein VirD4, ATPase required for T-DNA transfer	CopG domain-containing protein	Conjugative transfer protein TrbK	synonymous_variant	LOW
1:PE1	JARI01000179	7134	G	C	855.993	30	1	Synon	gcc	gcG	1461C>G	Ala487Ala		fig|1081927.4.peg.4890	PA103_4822		Coupling protein VirD4, ATPase required for T-DNA transfer	CopG domain-containing protein	Conjugative transfer protein TrbK	synonymous_variant	LOW
1:PE1	JARI01000179	7142	AC	GT	869.061	29	1	Synon	gagttg	gaACtg	1452GT>AC	GluLeu484GluLeu		fig|1081927.4.peg.4890	PA103_4822		Coupling protein VirD4, ATPase required for T-DNA transfer	CopG domain-containing protein	Conjugative transfer protein TrbK	synonymous_variant	LOW
1:PE1	JARI01000179	7152	C	G	705.433	24	1	Synon	acg	acC	1443G>C	Thr481Thr		fig|1081927.4.peg.4890	PA103_4822		Coupling protein VirD4, ATPase required for T-DNA transfer	CopG domain-containing protein	Conjugative transfer protein TrbK	synonymous_variant	LOW
1:PE1	JARI01000179	7161	C	A	672.323	23	1	Synon	acg	acT	1434G>T	Thr478Thr		fig|1081927.4.peg.4890	PA103_4822		Coupling protein VirD4, ATPase required for T-DNA transfer	CopG domain-containing protein	Conjugative transfer protein TrbK	synonymous_variant	LOW
1:PE1	JARI01000179	7173	C	G	512.438	18	1	Synon	cgg	cgC	1422G>C	Arg474Arg		fig|1081927.4.peg.4890	PA103_4822		Coupling protein VirD4, ATPase required for T-DNA transfer	CopG domain-containing protein	Conjugative transfer protein TrbK	synonymous_variant	LOW
1:PE1	JARI01000179	7185	GCGC	ACGT	359.229	12	1	Synon	gagcgc	gaACGT	1407GCGC>ACGT	GluArg469GluArg		fig|1081927.4.peg.4890	PA103_4822		Coupling protein VirD4, ATPase required for T-DNA transfer	CopG domain-containing protein	Conjugative transfer protein TrbK	synonymous_variant	LOW
1:PE1	JARI01000179	7197	CGTG	GGTC	254.185	9	1	Synon	gccacg	gcGACC	1395CACG>GACC	AlaThr465AlaThr		fig|1081927.4.peg.4890	PA103_4822		Coupling protein VirD4, ATPase required for T-DNA transfer	CopG domain-containing protein	Conjugative transfer protein TrbK	synonymous_variant	LOW
1:PE1	JARI01000179	7206	C	G	374.166	13	1	Synon	acg	acC	1389G>C	Thr463Thr		fig|1081927.4.peg.4890	PA103_4822		Coupling protein VirD4, ATPase required for T-DNA transfer	CopG domain-containing protein	Conjugative transfer protein TrbK	synonymous_variant	LOW
1:PE1	JARI01000179	7212	G	T	396.807	13	1	Synon	cgc	cgA	1383C>A	Arg461Arg		fig|1081927.4.peg.4890	PA103_4822		Coupling protein VirD4, ATPase required for T-DNA transfer	CopG domain-containing protein	Conjugative transfer protein TrbK	synonymous_variant	LOW
1:PE1	JARI01000179	7218	A	G	470.654	16	1	Synon	cat	caC	1377T>C	His459His		fig|1081927.4.peg.4890	PA103_4822		Coupling protein VirD4, ATPase required for T-DNA transfer	CopG domain-containing protein	Conjugative transfer protein TrbK	synonymous_variant	LOW
1:PE1	JARI01000179	7236	G	C	539.635	18	1	Synon	tcc	tcG	1359C>G	Ser453Ser		fig|1081927.4.peg.4890	PA103_4822		Coupling protein VirD4, ATPase required for T-DNA transfer	CopG domain-containing protein	Conjugative transfer protein TrbK	synonymous_variant	LOW
1:PE1	JARI01000179	7245	TTGCCCATAC	CTGGCCGTAG	459.172	16	1	Synon	gcgtatgggcaa	gcCTACGGCCAG	1341GTATGGGCAA>CTACGGCCAG	AlaTyrGlyGln447AlaTyrGlyGln		fig|1081927.4.peg.4890	PA103_4822		Coupling protein VirD4, ATPase required for T-DNA transfer	CopG domain-containing protein	Conjugative transfer protein TrbK	synonymous_variant	LOW
1:PE1	JARI01000179	7272	G	C	680.11	23	1	Synon	ctc	ctG	1323C>G	Leu441Leu		fig|1081927.4.peg.4890	PA103_4822		Coupling protein VirD4, ATPase required for T-DNA transfer	CopG domain-containing protein	Conjugative transfer protein TrbK	synonymous_variant	LOW
1:PE1	JARI01000179	7283	CG	AA	587.418	20	1	Nonsyn	atcgcg	atTTcg	1311CG>TT	IleAla437IleSer		fig|1081927.4.peg.4890	PA103_4822		Coupling protein VirD4, ATPase required for T-DNA transfer	CopG domain-containing protein	Conjugative transfer protein TrbK	missense_variant	MODERATE
1:PE1	JARI01000179	7294	CTGCGGATGCCG	GCGCGCAGCCCA	605.33	19	1	Nonsyn	tacggcatccgcagc	taTGGGCTGCGCGCc	1290CGGCATCCGCAG>TGGGCTGCGCGC	TyrGlyIleArgSer430TyrGlyLeuArgAla		fig|1081927.4.peg.4890	PA103_4822		Coupling protein VirD4, ATPase required for T-DNA transfer	CopG domain-containing protein	Conjugative transfer protein TrbK	missense_variant	MODERATE
1:PE1	JARI01000179	7326	C	G	1144.46	38	1	Synon	gcg	gcC	1269G>C	Ala423Ala		fig|1081927.4.peg.4890	PA103_4822		Coupling protein VirD4, ATPase required for T-DNA transfer	CopG domain-containing protein	Conjugative transfer protein TrbK	synonymous_variant	LOW
1:PE1	JARI01000179	7341	G	A	1037.72	34	1	Synon	gac	gaT	1254C>T	Asp418Asp		fig|1081927.4.peg.4890	PA103_4822		Coupling protein VirD4, ATPase required for T-DNA transfer	CopG domain-containing protein	Conjugative transfer protein TrbK	synonymous_variant	LOW
1:PE1	JARI01000179	7353	GAGT	CAGC	1022.16	33	1	Synon	gcactc	gcGCTG	1239ACTC>GCTG	AlaLeu413AlaLeu		fig|1081927.4.peg.4890	PA103_4822		Coupling protein VirD4, ATPase required for T-DNA transfer	CopG domain-containing protein	Conjugative transfer protein TrbK	synonymous_variant	LOW
1:PE1	JARI01000179	7362	G	A	1006.15	35	0.97	Synon	ttc	ttT	1233C>T	Phe411Phe		fig|1081927.4.peg.4890	PA103_4822		Coupling protein VirD4, ATPase required for T-DNA transfer	CopG domain-containing protein	Conjugative transfer protein TrbK	synonymous_variant	LOW
1:PE1	JARI01000179	7368	G	A	1032.23	36	1	Synon	gac	gaT	1227C>T	Asp409Asp		fig|1081927.4.peg.4890	PA103_4822		Coupling protein VirD4, ATPase required for T-DNA transfer	CopG domain-containing protein	Conjugative transfer protein TrbK	synonymous_variant	LOW
1:PE1	JARI01000179	7392	G	C	999.16	36	1	Synon	cgc	cgG	1203C>G	Arg401Arg		fig|1081927.4.peg.4890	PA103_4822		Coupling protein VirD4, ATPase required for T-DNA transfer	CopG domain-containing protein	Conjugative transfer protein TrbK	synonymous_variant	LOW
1:PE1	JARI01000179	7398	CC	TT	924.127	34	0.97	Nonsyn	ggg	gAA	1196GG>AA	Gly399Glu		fig|1081927.4.peg.4890	PA103_4822		Coupling protein VirD4, ATPase required for T-DNA transfer	CopG domain-containing protein	Conjugative transfer protein TrbK	missense_variant	MODERATE
1:PE1	JARI01000179	7425	T	C	1153.86	39	1	Synon	gaa	gaG	1170A>G	Glu390Glu		fig|1081927.4.peg.4890	PA103_4822		Coupling protein VirD4, ATPase required for T-DNA transfer	CopG domain-containing protein	Conjugative transfer protein TrbK	synonymous_variant	LOW
1:PE1	JARI01000179	7431	G	C	1076.77	38	1	Synon	ctc	ctG	1164C>G	Leu388Leu		fig|1081927.4.peg.4890	PA103_4822		Coupling protein VirD4, ATPase required for T-DNA transfer	CopG domain-containing protein	Conjugative transfer protein TrbK	synonymous_variant	LOW
1:PE1	JARI01000179	7437	ACGC	CCGG	1048.41	36	1	Synon	gggcgt	ggCCGG	1155GCGT>CCGG	GlyArg385GlyArg		fig|1081927.4.peg.4890	PA103_4822		Coupling protein VirD4, ATPase required for T-DNA transfer	CopG domain-containing protein	Conjugative transfer protein TrbK	synonymous_variant	LOW
1:PE1	JARI01000179	7445	T	C	1140.59	38	1	Nonsyn	atc	Gtc	1150A>G	Ile384Val		fig|1081927.4.peg.4890	PA103_4822		Coupling protein VirD4, ATPase required for T-DNA transfer	CopG domain-containing protein	Conjugative transfer protein TrbK	missense_variant	MODERATE
1:PE1	JARI01000179	7464	AATG	GATC	897.883	30	1	Synon	ctcatt	ctGATC	1128CATT>GATC	LeuIle376LeuIle		fig|1081927.4.peg.4890	PA103_4822		Coupling protein VirD4, ATPase required for T-DNA transfer	CopG domain-containing protein	Conjugative transfer protein TrbK	synonymous_variant	LOW
1:PE1	JARI01000179	7476	CGTCCGCGAAATG	GGTGCGACTGATA	796.933	24	1	Synon	gacatttcgcggacg	gaTATCAGTCGCACC	1107CATTTCGCGGACG>TATCAGTCGCACC	AspIleSerArgThr369AspIleSerArgThr		fig|1081927.4.peg.4890	PA103_4822		Coupling protein VirD4, ATPase required for T-DNA transfer	CopG domain-containing protein	Conjugative transfer protein TrbK	synonymous_variant	LOW
1:PE1	JARI01000179	7494	A	G	1491.82	51	1	Synon	cct	ccC	1101T>C	Pro367Pro		fig|1081927.4.peg.4890	PA103_4822		Coupling protein VirD4, ATPase required for T-DNA transfer	CopG domain-containing protein	Conjugative transfer protein TrbK	synonymous_variant	LOW
1:PE1	JARI01000179	7518	TACC	CACT	1437.02	47	1	Synon	ccggta	ccAGTG	1074GGTA>AGTG	ProVal358ProVal		fig|1081927.4.peg.4890	PA103_4822		Coupling protein VirD4, ATPase required for T-DNA transfer	CopG domain-containing protein	Conjugative transfer protein TrbK	synonymous_variant	LOW
1:PE1	JARI01000179	7530	GGCAGC	AGCCGA	1115.61	38	1	Nonsyn	gctgcc	TCGGCT	1060GCTGCC>TCGGCT	AlaAla354SerAla		fig|1081927.4.peg.4890	PA103_4822		Coupling protein VirD4, ATPase required for T-DNA transfer	CopG domain-containing protein	Conjugative transfer protein TrbK	missense_variant	MODERATE
1:PE1	JARI01000179	7542	A	G	1244.2	41	1	Synon	gat	gaC	1053T>C	Asp351Asp		fig|1081927.4.peg.4890	PA103_4822		Coupling protein VirD4, ATPase required for T-DNA transfer	CopG domain-containing protein	Conjugative transfer protein TrbK	synonymous_variant	LOW
1:PE1	JARI01000179	7569	C	G	1073.53	36	1	Synon	acg	acC	1026G>C	Thr342Thr		fig|1081927.4.peg.4890	PA103_4822		Coupling protein VirD4, ATPase required for T-DNA transfer	CopG domain-containing protein	Conjugative transfer protein TrbK	synonymous_variant	LOW
1:PE1	JARI01000179	7575	T	C	1016.43	35	1	Synon	gaa	gaG	1020A>G	Glu340Glu		fig|1081927.4.peg.4890	PA103_4822		Coupling protein VirD4, ATPase required for T-DNA transfer	CopG domain-containing protein	Conjugative transfer protein TrbK	synonymous_variant	LOW
1:PE1	JARI01000179	7587	G	C	981.318	34	1	Synon	ccc	ccG	1008C>G	Pro336Pro		fig|1081927.4.peg.4890	PA103_4822		Coupling protein VirD4, ATPase required for T-DNA transfer	CopG domain-containing protein	Conjugative transfer protein TrbK	synonymous_variant	LOW
1:PE1	JARI01000179	7593	GCGG	ACGA	918.623	32	1	Synon	taccgc	taTCGT	999CCGC>TCGT	TyrArg333TyrArg		fig|1081927.4.peg.4890	PA103_4822		Coupling protein VirD4, ATPase required for T-DNA transfer	CopG domain-containing protein	Conjugative transfer protein TrbK	synonymous_variant	LOW
1:PE1	JARI01000179	7611	C	G	870.484	32	1	Synon	tcg	tcC	984G>C	Ser328Ser		fig|1081927.4.peg.4890	PA103_4822		Coupling protein VirD4, ATPase required for T-DNA transfer	CopG domain-containing protein	Conjugative transfer protein TrbK	synonymous_variant	LOW
1:PE1	JARI01000179	7624	CTCAA	GACAG	551.913	21	1	Synon	ttgagc	CTGTCc	967TTGAG>CTGTC	LeuSer323LeuSer		fig|1081927.4.peg.4890	PA103_4822		Coupling protein VirD4, ATPase required for T-DNA transfer	CopG domain-containing protein	Conjugative transfer protein TrbK	synonymous_variant	LOW
1:PE1	JARI01000179	7635	GGAA	CGAG	497.944	20	0.95	Synon	cgttcc	cgCTCG	957TTCC>CTCG	ArgSer319ArgSer		fig|1081927.4.peg.4890	PA103_4822		Coupling protein VirD4, ATPase required for T-DNA transfer	CopG domain-containing protein	Conjugative transfer protein TrbK	synonymous_variant	LOW
1:PE1	JARI01000179	7650	CGA	GCT	297.145	13	1	Synon	tcg	AGC	943TCG>AGC	Ser315Ser		fig|1081927.4.peg.4890	PA103_4822		Coupling protein VirD4, ATPase required for T-DNA transfer	CopG domain-containing protein	Conjugative transfer protein TrbK	synonymous_variant	LOW
1:PE1	JARI01000179	7665	TTCG	CTCC	236.875	11	1	Synon	cgcgaa	cgGGAG	927CGAA>GGAG	ArgGlu309ArgGlu		fig|1081927.4.peg.4890	PA103_4822		Coupling protein VirD4, ATPase required for T-DNA transfer	CopG domain-containing protein	Conjugative transfer protein TrbK	synonymous_variant	LOW
1:PE1	JARI01000179	7674	C	G	169.471	8	0.89	Synon	gcg	gcC	921G>C	Ala307Ala		fig|1081927.4.peg.4890	PA103_4822		Coupling protein VirD4, ATPase required for T-DNA transfer	CopG domain-containing protein	Conjugative transfer protein TrbK	synonymous_variant	LOW
1:PE1	JARI01000179	7680	TGCAACG	GGCCACC	195.679	8	1	Synon	gtcgttgca	gtGGTGGCC	909CGTTGCA>GGTGGCC	ValValAla303ValValAla		fig|1081927.4.peg.4890	PA103_4822		Coupling protein VirD4, ATPase required for T-DNA transfer	CopG domain-containing protein	Conjugative transfer protein TrbK	synonymous_variant	LOW
1:PE1	JARI01000179	7767	C	G	1224.29	44	1	Synon	ctg	ctC	828G>C	Leu276Leu		fig|1081927.4.peg.4890	PA103_4822		Coupling protein VirD4, ATPase required for T-DNA transfer	CopG domain-containing protein	Conjugative transfer protein TrbK	synonymous_variant	LOW
1:PE1	JARI01000179	7791	C	G	1316.81	48	1	Synon	acg	acC	804G>C	Thr268Thr		fig|1081927.4.peg.4890	PA103_4822		Coupling protein VirD4, ATPase required for T-DNA transfer	CopG domain-containing protein	Conjugative transfer protein TrbK	synonymous_variant	LOW
1:PE1	JARI01000179	7800	TTCGCCC	CTGGCTG	1029.11	33	0.97	Nonsyn	gcgggcgaa	gcCAGCCAG	789GGGCGAA>CAGCCAG	AlaGlyGlu263AlaSerGln		fig|1081927.4.peg.4890	PA103_4822		Coupling protein VirD4, ATPase required for T-DNA transfer	CopG domain-containing protein	Conjugative transfer protein TrbK	missense_variant	MODERATE
1:PE1	JARI01000179	7830	C	G	1197.63	41	1	Synon	ggg	ggC	765G>C	Gly255Gly		fig|1081927.4.peg.4890	PA103_4822		Coupling protein VirD4, ATPase required for T-DNA transfer	CopG domain-containing protein	Conjugative transfer protein TrbK	synonymous_variant	LOW
1:PE1	JARI01000179	7839	CAGC	TAGT	1153.73	37	1	Synon	gcgctg	gcACTA	753GCTG>ACTA	AlaLeu251AlaLeu		fig|1081927.4.peg.4890	PA103_4822		Coupling protein VirD4, ATPase required for T-DNA transfer	CopG domain-containing protein	Conjugative transfer protein TrbK	synonymous_variant	LOW
1:PE1	JARI01000179	7854	TTTT	CTTC	660.302	23	1	Synon	gaaaaa	gaGAAG	738AAAA>GAAG	GluLys246GluLys		fig|1081927.4.peg.4890	PA103_4822		Coupling protein VirD4, ATPase required for T-DNA transfer	CopG domain-containing protein	Conjugative transfer protein TrbK	synonymous_variant	LOW
1:PE1	JARI01000179	7863	ATGATTTCGCTT	GTGGTTGCGCCG	533.919	19	1	Nonsyn	aagcgaaatcat	CGGCGCAACCAC	721AAGCGAAATCAT>CGGCGCAACCAC	LysArgAsnHis241ArgArgAsnHis		fig|1081927.4.peg.4890	PA103_4822		Coupling protein VirD4, ATPase required for T-DNA transfer	CopG domain-containing protein	Conjugative transfer protein TrbK	missense_variant	MODERATE
1:PE1	JARI01000179	7890	G	C	562.318	21	1	Synon	ccc	ccG	705C>G	Pro235Pro		fig|1081927.4.peg.4890	PA103_4822		Coupling protein VirD4, ATPase required for T-DNA transfer	CopG domain-containing protein	Conjugative transfer protein TrbK	synonymous_variant	LOW
1:PE1	JARI01000179	7899	G	C	507.442	19	1	Synon	ctc	ctG	696C>G	Leu232Leu		fig|1081927.4.peg.4890	PA103_4822		Coupling protein VirD4, ATPase required for T-DNA transfer	CopG domain-containing protein	Conjugative transfer protein TrbK	synonymous_variant	LOW
1:PE1	JARI01000179	7917	T	C	335.903	12	1	Synon	caa	caG	678A>G	Gln226Gln		fig|1081927.4.peg.4890	PA103_4822		Coupling protein VirD4, ATPase required for T-DNA transfer	CopG domain-containing protein	Conjugative transfer protein TrbK	synonymous_variant	LOW
1:PE1	JARI01000179	7932	T	C	187.87	7	1	Synon	gaa	gaG	663A>G	Glu221Glu		fig|1081927.4.peg.4890	PA103_4822		Coupling protein VirD4, ATPase required for T-DNA transfer	CopG domain-containing protein	Conjugative transfer protein TrbK	synonymous_variant	LOW
1:PE1	JARI01000179	7938	C	G	135.921	6	1	Synon	gcg	gcC	657G>C	Ala219Ala		fig|1081927.4.peg.4890	PA103_4822		Coupling protein VirD4, ATPase required for T-DNA transfer	CopG domain-containing protein	Conjugative transfer protein TrbK	synonymous_variant	LOW
1:PE1	JARI01000179	7974	C	G	131.356	6	1	Synon	gcg	gcC	621G>C	Ala207Ala		fig|1081927.4.peg.4890	PA103_4822		Coupling protein VirD4, ATPase required for T-DNA transfer	CopG domain-containing protein	Conjugative transfer protein TrbK	synonymous_variant	LOW
1:PE1	JARI01000180	3354	C	A	667.868	22	1	Nonsyn	cca	cAa	887C>A	Pro296Gln		fig|1081927.4.peg.4899	PA103_4830		Two-component sensor histidine kinase PfeS, enterobactin	Two-component response regulator PfeR, enterobactin	TonB-dependent receptor	missense_variant	MODERATE
1:PE1	JARI01000182	14539	C	T	1737.58	59	1											Transcriptional regulator, MarR family	hypothetical protein	intergenic_region	MODIFIER
1:PE1	JARI01000182	7644	G	A	205.706	50	0.58	Synon	ggc	ggT	212G>A	Arg71His		fig|1081927.4.peg.4955	PA103_4885		Succinate-semialdehyde dehydrogenase [NAD(P)+] (EC 1.2.1.16)	5-aminovalerate aminotransferase (EC 2.6.1.48) / Gamma-aminobutyrate:alpha-ketoglutarate aminotransferase (EC 2.6.1.19)	hypothetical protein	missense_variant	MODERATE
1:PE1	JARI01000182	7668	G	C	478.095	57	0.56	Synon	ctc	ctG	1419C>G	Leu473Leu		fig|1081927.4.peg.4955	PA103_4885		Succinate-semialdehyde dehydrogenase [NAD(P)+] (EC 1.2.1.16)	hypothetical protein	hypothetical protein	synonymous_variant	LOW
1:PE1	JARI01000182	7674	G	A	86.9965	57	0.51	Synon	gac	gaT	1413C>T	Asp471Asp		fig|1081927.4.peg.4955	PA103_4885		Succinate-semialdehyde dehydrogenase [NAD(P)+] (EC 1.2.1.16)	hypothetical protein	hypothetical protein	synonymous_variant	LOW
1:PE1	JARI01000182	7680	GATC	AATG	170.254	50	0.5	Synon	gggatc	ggCATT	1404GATC>CATT	GlyIle468GlyIle		fig|1081927.4.peg.4955	PA103_4885		Succinate-semialdehyde dehydrogenase [NAD(P)+] (EC 1.2.1.16)	hypothetical protein	hypothetical protein	synonymous_variant	LOW
1:PE1	JARI01000183	2601	G	T	1152.47	41	0.98	Synon	tcc	tcA	363C>A	Ser121Ser		fig|1081927.4.peg.4971	PA103_4902		Cobyric acid synthase (EC 6.3.5.10)	Adenosylcobinamide kinase (EC 2.7.1.156) / Adenosylcobinamide-phosphate guanylyltransferase (EC 2.7.7.62)	L-threonine 3-O-phosphate decarboxylase (EC 4.1.1.81)	synonymous_variant	LOW
1:PE1	JARI01000193	872	A	G	1199.59	40	1												Aerotolerance protein BatB / Aerotolerance protein BatC	intergenic_region	MODIFIER
1:PE1	JARI01000196	2309	C	T	451.464	17	0.94											Paraquat-inducible protein A
1:PE1	JARI01000199	17176	G	C	12.0334	4	0.57											2-methylcitrate dehydratase (2-methyl-trans-aconitate forming) (EC 4.2.1.117)	2-methylaconitate isomerase	intergenic_region	MODIFIER
1:PE1	JARI01000199	22205	C	T	313.955	12	1	Nonsyn	ggg	Agg	187G>A	Gly63Arg		fig|1081927.4.peg.5130	PA103_5055		hypothetical protein	Integral membrane protein	Conjugative transfer protein TrbI	missense_variant	MODERATE
1:PE1	JARI01000199	22215	C	G	315.853	12	1	Synon	gcg	gcC	177G>C	Ala59Ala		fig|1081927.4.peg.5130	PA103_5055		hypothetical protein	Integral membrane protein	Conjugative transfer protein TrbI	synonymous_variant	LOW
1:PE1	JARI01000199	22293	T	C	305.488	12	1	Synon	gaa	gaG	99A>G	Glu33Glu		fig|1081927.4.peg.5130	PA103_5055		hypothetical protein	Integral membrane protein	Conjugative transfer protein TrbI	synonymous_variant	LOW
1:PE1	JARI01000199	22302	G	A	377.676	14	1	Synon	gcc	gcT	90C>T	Ala30Ala		fig|1081927.4.peg.5130	PA103_5055		hypothetical protein	Integral membrane protein	Conjugative transfer protein TrbI	synonymous_variant	LOW
1:PE1	JARI01000199	22576	C	T	297.254	11	1	Nonsyn	gtc	Atc	1099G>A	Val367Ile		fig|1081927.4.peg.5131	PA103_5056		Conjugative transfer protein TrbI	hypothetical protein	Conjugative transfer protein TrbG	missense_variant	MODERATE
1:PE1	JARI01000199	22889	CTCC	TTCG	246.483	9	1	Synon	acggag	acCGAA	783GGAG>CGAA	ThrGlu261ThrGlu		fig|1081927.4.peg.5131	PA103_5056		Conjugative transfer protein TrbI	hypothetical protein	Conjugative transfer protein TrbG	synonymous_variant	LOW
1:PE1	JARI01000199	23848	C	T	198.676	9	1	Synon	ccg	ccA	822G>A	Pro274Pro		fig|1081927.4.peg.5132	PA103_5057		Conjugative transfer protein TrbG	Conjugative transfer protein TrbI	Conjugative transfer protein TrbF	synonymous_variant	LOW
1:PE1	JARI01000199	23857	A	G	192.633	9	1	Synon	ggt	ggC	813T>C	Gly271Gly		fig|1081927.4.peg.5132	PA103_5057		Conjugative transfer protein TrbG	Conjugative transfer protein TrbI	Conjugative transfer protein TrbF	synonymous_variant	LOW
1:PE1	JARI01000199	23863	T	G	231.769	10	1	Synon	gca	gcC	807A>C	Ala269Ala		fig|1081927.4.peg.5132	PA103_5057		Conjugative transfer protein TrbG	Conjugative transfer protein TrbI	Conjugative transfer protein TrbF	synonymous_variant	LOW
1:PE1	JARI01000199	23869	GCCCGCC	ACCGGCG	250.913	10	1	Synon	ccggcgggc	ccCGCCGGT	795GGCGGGC>CGCCGGT	ProAlaGly265ProAlaGly		fig|1081927.4.peg.5132	PA103_5057		Conjugative transfer protein TrbG	Conjugative transfer protein TrbI	Conjugative transfer protein TrbF	synonymous_variant	LOW
1:PE1	JARI01000199	23890	A	C	277.482	10	1	Synon	gtt	gtG	780T>G	Val260Val		fig|1081927.4.peg.5132	PA103_5057		Conjugative transfer protein TrbG	Conjugative transfer protein TrbI	Conjugative transfer protein TrbF	synonymous_variant	LOW
1:PE1	JARI01000199	23896	CTCGCCGTCA	TCGGCCATCG	310.255	9	1	Nonsyn	gatgacggcgag	gaCGATGGCCGA	765TGACGGCGAG>CGATGGCCGA	AspAspGlyGlu255AspAspGlyArg		fig|1081927.4.peg.5132	PA103_5057		Conjugative transfer protein TrbG	Conjugative transfer protein TrbI	Conjugative transfer protein TrbF	missense_variant	MODERATE
1:PE1	JARI01000199	23923	C	T	697.355	26	1	Synon	aag	aaA	747G>A	Lys249Lys		fig|1081927.4.peg.5132	PA103_5057		Conjugative transfer protein TrbG	Conjugative transfer protein TrbI	Conjugative transfer protein TrbF	synonymous_variant	LOW
1:PE1	JARI01000199	23929	AGGC	GGGT	725.791	25	1	Synon	ccgcct	ccACCC	738GCCT>ACCC	ProPro246ProPro		fig|1081927.4.peg.5132	PA103_5057		Conjugative transfer protein TrbG	Conjugative transfer protein TrbI	Conjugative transfer protein TrbF	synonymous_variant	LOW
1:PE1	JARI01000199	23953	G	A	568.824	22	1	Synon	tac	taT	717C>T	Tyr239Tyr		fig|1081927.4.peg.5132	PA103_5057		Conjugative transfer protein TrbG	Conjugative transfer protein TrbI	Conjugative transfer protein TrbF	synonymous_variant	LOW
1:PE1	JARI01000201	18301	A	G	545.936	20	1	Synon	tat	taC	696T>C	Tyr232Tyr		fig|1081927.4.peg.5170	PA103_5094		T6SS PAAR-repeat protein	Phosphoglycerate dehydrogenase and related dehydrogenases	hypothetical protein	synonymous_variant	LOW
1:PE1	JARI01000202	297	A	G	155.446	8	1	Synon	aaa	aaG	270A>G	Lys90Lys		fig|1081927.4.peg.5173	PA103_5097		Pyoverdine sidechain non-ribosomal peptide synthetase PvdI @ Siderophore biosynthesis non-ribosomal peptide synthetase modules		hypothetical protein	synonymous_variant	LOW
1:PE1	JARI01000202	309	C	T	132.738	7	1	Synon	ttc	ttT	282C>T	Phe94Phe		fig|1081927.4.peg.5173	PA103_5097		Pyoverdine sidechain non-ribosomal peptide synthetase PvdI @ Siderophore biosynthesis non-ribosomal peptide synthetase modules		hypothetical protein	synonymous_variant	LOW
1:PE1	JARI01000203	405	T	C	1189.08	42	1													intergenic_region	MODIFIER
1:PE1	JARI01000203	432	C	T	1116.67	40	1													intergenic_region	MODIFIER
1:PE1	JARI01000203	702	T	C	2026.17	67	1													intergenic_region	MODIFIER
1:PE1	JARI01000205	10029	G	A	477.328	17	1	Nonsyn	gct	gTt	1088C>T	Ala363Val		fig|1081927.4.peg.5179	PA103_5103		hypothetical protein	hypothetical protein		missense_variant	MODERATE
1:PE1	JARI01000207	6432	G	T	1719.81	57	1											T6SS protein serine/threonine phosphatase PppA
1:PE1	JARI01000217	2794	T	C	506.177	19	1	Synon	cct	ccC	282T>C	Pro94Pro		fig|1081927.4.peg.5273	PA103_5192		Phage protein	Phage protein	Phage protein	synonymous_variant	LOW
1:PE1	JARI01000217	2811	TGGC	CGAA	817.749	27	1											Phage protein	Phage protein	intergenic_region	MODIFIER
1:PE1	JARI01000217	2819	T	G	888.157	29	1											Phage protein	Phage protein	intergenic_region	MODIFIER
1:PE1	JARI01000217	2839	A	C	757.566	29	1											Phage protein	Phage protein	intergenic_region	MODIFIER
1:PE1	JARI01000217	2918	A	G	647.588	24	1											Phage protein	Phage protein	intergenic_region	MODIFIER
1:PE1	JARI01000217	2927	T	C	749.52	27	1											Phage protein	Phage protein	intergenic_region	MODIFIER
1:PE1	JARI01000217	2939	C	T	819.506	30	1											Phage protein	Phage protein	intergenic_region	MODIFIER
1:PE1	JARI01000217	2948	TCTC	CCTG	1059.49	36	1											Phage protein	Phage protein	intergenic_region	MODIFIER
1:PE1	JARI01000217	2978	T	C	1753.19	59	0.98	Synon	agt	agC	18T>C	Ser6Ser		fig|1081927.4.peg.5274			Phage protein	Phage protein	ABC transporter, substrate-binding protein PA3836	synonymous_variant	LOW
1:PE1	JARI01000217	2985	AAG	GAT	1689.39	55	1	Nonsyn	aag	GAT	25AAG>GAT	Lys9Asp		fig|1081927.4.peg.5274			Phage protein	Phage protein	ABC transporter, substrate-binding protein PA3836	missense_variant	MODERATE
1:PE1	JARI01000217	3026	ACGGGAGGGC	GCAGGAAGGG	1459.48	55	1	Nonsyn	ctacgggagggc	ctGCAGGAAGGG	66ACGGGAGGGC>GCAGGAAGGG	LeuArgGluGly22LeuGlnGluGly		fig|1081927.4.peg.5274			Phage protein	Phage protein	ABC transporter, substrate-binding protein PA3836	missense_variant	MODERATE
1:PE1	JARI01000217	9454	C	T	247.564	44	0.59											23S rRNA (adenine(1618)-N(6))-methyltransferase (EC 2.1.1.181)	hypothetical protein	intergenic_region	MODIFIER
1:PE1	JARI01000217	9459	A	G	459.979	44	0.59											23S rRNA (adenine(1618)-N(6))-methyltransferase (EC 2.1.1.181)	hypothetical protein	intergenic_region	MODIFIER
1:PE1	JARI01000217	9468	C	T	333.496	42	0.57											23S rRNA (adenine(1618)-N(6))-methyltransferase (EC 2.1.1.181)	hypothetical protein	intergenic_region	MODIFIER
1:PE1	JARI01000217	9509	C	A	22.4284	44	0.49											23S rRNA (adenine(1618)-N(6))-methyltransferase (EC 2.1.1.181)	hypothetical protein	intergenic_region	MODIFIER
1:PE1	JARI01000217	9521	T	C	16.7581	48	0.51											23S rRNA (adenine(1618)-N(6))-methyltransferase (EC 2.1.1.181)	hypothetical protein	intergenic_region	MODIFIER
1:PE1	JARI01000217	9549	T	C	205.687	59	0.54											23S rRNA (adenine(1618)-N(6))-methyltransferase (EC 2.1.1.181)	hypothetical protein	intergenic_region	MODIFIER
1:PE1	JARI01000223	13495	G	C	81.4777	5	0.83											Uncharacterized aldehyde oxidase, 2Fe-2S subunit	hypothetical protein	intergenic_region	MODIFIER
1:PE1	JARI01000227	985	T	C	563.351	23	1											hypothetical protein	Transcriptional regulator, AraC family	intergenic_region	MODIFIER
1:PE1	JARI01000229	1120	A	G	2146.12	74	1											Pyoverdine sidechain non-ribosomal peptide synthetase PvdJ @ Siderophore biosynthesis non-ribosomal peptide synthetase modules
1:PE1	JARI01000232	1859	C	G	311.021	12	0.92	Nonsyn	acc	aGc	26C>G	Thr9Ser		fig|1081927.4.peg.5383			Transposase InsO for insertion sequence element IS911	Transposase InsO for insertion sequence element IS911		missense_variant	MODERATE
1:PE1	JARI01000232	272	G	A	10916.5	358	1	Synon	cag	caA	99G>A	Gln33Gln		fig|1081927.4.peg.5382	PA103_5297		Transposase InsO for insertion sequence element IS911	Transposase InsN for insertion sequence element IS911	Transposase InsO for insertion sequence element IS911	synonymous_variant	LOW
1:PE1	JARI01000232	323	C	T	8657.52	295	0.99	Synon	atc	atT	150C>T	Ile50Ile		fig|1081927.4.peg.5382	PA103_5297		Transposase InsO for insertion sequence element IS911	Transposase InsN for insertion sequence element IS911	Transposase InsO for insertion sequence element IS911	synonymous_variant	LOW
1:PE1	JARI01000232	375	A	C	5066.39	189	1	Synon	agg	Cgg	202A>C	Arg68Arg		fig|1081927.4.peg.5382	PA103_5297		Transposase InsO for insertion sequence element IS911	Transposase InsN for insertion sequence element IS911	Transposase InsO for insertion sequence element IS911	synonymous_variant	LOW
1:PE1	JARI01000237	33952	T	A	571.566	22	1											Protein-methionine-sulfoxide reductase heme-binding subunit MsrQ	Small Subunit Ribosomal RNA	intergenic_region	MODIFIER
1:PE1	JARI01000237	33983	AGT	GGC	269.576	11	1											Protein-methionine-sulfoxide reductase heme-binding subunit MsrQ	Small Subunit Ribosomal RNA	intergenic_region	MODIFIER
1:PE1	JARI01000237	34009	T	C	206.67	9	1											Protein-methionine-sulfoxide reductase heme-binding subunit MsrQ	Small Subunit Ribosomal RNA	intergenic_region	MODIFIER
1:PE1	JARI01000237	34037	A	G	274.396	12	1											Protein-methionine-sulfoxide reductase heme-binding subunit MsrQ	Small Subunit Ribosomal RNA	intergenic_region	MODIFIER
1:PE1	JARI01000237	34044	A	G	285.365	12	1											Protein-methionine-sulfoxide reductase heme-binding subunit MsrQ	Small Subunit Ribosomal RNA	intergenic_region	MODIFIER
1:PE1	JARI01000237	34055	T	C	276.686	15	1											Protein-methionine-sulfoxide reductase heme-binding subunit MsrQ	Small Subunit Ribosomal RNA	intergenic_region	MODIFIER
1:PE1	JARI01000237	34074	A	G	576.27	28	1											Protein-methionine-sulfoxide reductase heme-binding subunit MsrQ	Small Subunit Ribosomal RNA	intergenic_region	MODIFIER
1:PE1	JARI01000237	34079	A	G	598.59	30	0.97											Protein-methionine-sulfoxide reductase heme-binding subunit MsrQ	Small Subunit Ribosomal RNA	intergenic_region	MODIFIER
1:PE1	JARI01000237	38612	G	A	89.0188	208	0.5							fig|1081927.4.rna.65			Large Subunit Ribosomal RNA	tRNA-Ala-TGC	5S RNA	intergenic_region	MODIFIER
1:PE1	JARI01000237	39499	T	A	221.406	51	0.49							fig|1081927.4.rna.66			5S RNA	Large Subunit Ribosomal RNA	Phosphate ABC transporter, substrate-binding protein PstS (TC 3.A.1.7.1)	intergenic_region	MODIFIER
1:PE1	JARI01000243	1672	G	A	1180.12	46	1	Nonsyn	gcc	Acc	1393G>A	Ala465Thr		fig|1081927.4.peg.5522	PA103_5439		Arginine permease RocE		hypothetical protein	missense_variant	MODERATE
1:PE1	JARI01000244	6953	C	G	19.1872	6	0.67											probable iron/ascorbate oxidoreductase	probable FAD-dependent monooxygenase	intergenic_region	MODIFIER
1:PE1	JARI01000249	21535	A	G	858.865	31	1	Nonsyn	aac	aGc	1535A>G	Asn512Ser		fig|1081927.4.peg.5599	PA103_5514		Uncharacterized aldehyde oxidase, molybdopterin-binding subunit	Uncharacterized aldehyde oxidase, 2Fe-2S subunit	hypothetical protein	missense_variant	MODERATE
1:PE1	JARI01000249	28650	T	C	1168.03	39	1	Nonsyn	aat	Gat	5803A>G	Asn1935Asp		fig|1081927.4.peg.5605	PA103_5520		T1SS secreted agglutinin RTX	Type I secretion system, outer membrane component LapE	Magnesium and cobalt transport protein CorA	missense_variant	MODERATE
1:PE1	JARI01000249	32793	T	C	537.305	19	1	Nonsyn	atg	Gtg	1660A>G	Met554Val		fig|1081927.4.peg.5605	PA103_5520		T1SS secreted agglutinin RTX	Type I secretion system, outer membrane component LapE	Magnesium and cobalt transport protein CorA	missense_variant	MODERATE
1:PE1	JARI01000257	15037	A	C	809.844	28	1	Nonsyn	gtg	gGg	830T>G	Val277Gly		fig|1081927.4.peg.5713	PA103_5625		Uncharacterized protein YfaA	Uncharacterized protein YfaT	hypothetical protein	missense_variant	MODERATE
1:PE1	JARI01000257	17954	A	C	1207.02	44	1	Nonsyn	tcg	Gcg	859T>G	Ser287Ala		fig|1081927.4.peg.5716	PA103_5628		Sensor histidine kinase PrrB (RegB) (EC 2.7.3.-)	Dna binding response regulator PrrA (RegA)	probable periplasmic protein NMA1059	missense_variant	MODERATE
1:PE1	JARI01000257	54644	T	A	839.901	28	1	Nonsyn	cag	cTg	1790A>T	Gln597Leu		fig|1081927.4.peg.5747	PA103_5659		Thymidine phosphorylase (EC 2.4.2.4)	1,6-anhydro-N-acetylmuramyl-L-alanine amidase	Quinolinate phosphoribosyltransferase [decarboxylating] (EC 2.4.2.19)	missense_variant	MODERATE
1:PE1	JARI01000257	57774	C	T	4502.89	149	1	Nonsyn	gag	Aag	445G>A	Glu149Lys		fig|1081927.4.peg.5749	PA103_5662		Type IV pilin PilA	tRNA-Thr-CGT	Type IV fimbrial assembly, ATPase PilB	missense_variant	MODERATE
1:PE1	JARI01000257	57860	C	T	4977.92	169	0.99	Nonsyn	agg	aAg	359G>A	Arg120Lys		fig|1081927.4.peg.5749	PA103_5662		Type IV pilin PilA	tRNA-Thr-CGT	Type IV fimbrial assembly, ATPase PilB	missense_variant	MODERATE
1:PE1	JARI01000257	57899	T	G	5068.8	176	1	Nonsyn	aat	aCt	320A>C	Asn107Thr		fig|1081927.4.peg.5749	PA103_5662		Type IV pilin PilA	tRNA-Thr-CGT	Type IV fimbrial assembly, ATPase PilB	missense_variant	MODERATE
1:PE1	JARI01000257	57909	T	C	5130.09	176	1	Nonsyn	ata	Gta	310A>G	Ile104Val		fig|1081927.4.peg.5749	PA103_5662		Type IV pilin PilA	tRNA-Thr-CGT	Type IV fimbrial assembly, ATPase PilB	missense_variant	MODERATE
1:PE1	JARI01000260	2208	G	A	3061.45	100	1	Synon	aag	aaA	1719G>A	Lys573Lys		fig|1081927.4.peg.5906	PA103_5816		Pyruvate/2-oxoglutarate dehydrogenase complex, dihydrolipoamide acyltransferase (E2) component, and related enzymes			synonymous_variant	LOW
1:PE1	JARI01000260	2220	T	C	3251.18	107	1	Synon	gct	gcC	1731T>C	Ala577Ala		fig|1081927.4.peg.5906	PA103_5816		Pyruvate/2-oxoglutarate dehydrogenase complex, dihydrolipoamide acyltransferase (E2) component, and related enzymes			synonymous_variant	LOW
1:PE1	JARI01000260	2242	C	T	2865.29	95	1	Synon	ctg	Ttg	1753C>T	Leu585Leu		fig|1081927.4.peg.5906	PA103_5816		Pyruvate/2-oxoglutarate dehydrogenase complex, dihydrolipoamide acyltransferase (E2) component, and related enzymes			synonymous_variant	LOW
1:PE1	JARI01000264	138	G	A	294.446	18	0.69													intergenic_region	MODIFIER
1:PE1	JARI01000264	150	G	A	142.141	18	0.56													intergenic_region	MODIFIER
1:PE1	JARI01000264	162	G	A	179.567	19	0.58													intergenic_region	MODIFIER
1:PE1	JARI01000264	181	A	G	163.387	19	0.54													intergenic_region	MODIFIER
1:PE1	JARI01000265	9597	T	C	824.559	28	1	Nonsyn	atg	Gtg	487A>G	Met163Val		fig|1081927.4.peg.5955	PA103_5865		General secretion pathway protein J	Sigma factor regulator VreR (cytoplasmic membrane-localized) of trans-envelope signaling system	General secretion pathway protein H	missense_variant	MODERATE
1:PE1	JARI01000266	124682	C	G	1055.51	34	1	Nonsyn	gac	gaG	63C>G	Asp21Glu		fig|1081927.4.peg.6076	PA103_5985		DNA base-flipping protein	Peptide chain release factor RF-3	AmpG permease	missense_variant	MODERATE
1:PE1	JARI01000266	127865	G	C	29.4041	7	0.58											Small-conductance mechanosensitive channel	UPF0234 protein Yitk	intergenic_region	MODIFIER
1:PE1	JARI01000266	177834	G	C	1145.22	39	1	Nonsyn	cta	Gta	1402C>G	Leu468Val		fig|1081927.4.peg.6127	PA103_6035		Sulfate adenylyltransferase subunit 1 (EC 2.7.7.4) / Adenylylsulfate kinase (EC 2.7.1.25)	hypothetical protein	Sulfate adenylyltransferase subunit 2 (EC 2.7.7.4)	missense_variant	MODERATE
1:PE1	JARI01000266	200719	AGGGGGGCGGAGC	AGGGGGCGGAGC	1589.99	53	0.98	Deletion	gctccgcccccctca	GCTCCGCCCCCTca	427delC	Pro143fs	yes	fig|1081927.4.peg.6155	PA103_6062		hypothetical protein	Superoxide dismutase [Mn] (EC 1.15.1.1)	Fumarate hydratase class II (EC 4.2.1.2)	frameshift_variant	HIGH
1:PE1	JARI01000266	38952	G	A	701.942	27	0.93	Synon	gcg	gcA	1182G>A	Ala394Ala		fig|1081927.4.peg.5990	PA103_5900		Methyl-accepting chemotaxis sensor/transducer protein	Flp pilus assembly protein, pilin Flp	Methyl-accepting chemotaxis sensor/transducer protein	synonymous_variant	LOW
1:PE1	JARI01000266	38970	C	T	632.944	28	0.93	Synon	ggc	ggT	1200C>T	Gly400Gly		fig|1081927.4.peg.5990	PA103_5900		Methyl-accepting chemotaxis sensor/transducer protein	Flp pilus assembly protein, pilin Flp	Methyl-accepting chemotaxis sensor/transducer protein	synonymous_variant	LOW
1:PE1	JARI01000266	39171	A	G	204.725	15	0.68	Synon	gaa	gaG	1401A>G	Glu467Glu		fig|1081927.4.peg.5990	PA103_5900		Methyl-accepting chemotaxis sensor/transducer protein	Flp pilus assembly protein, pilin Flp	Methyl-accepting chemotaxis sensor/transducer protein	synonymous_variant	LOW
1:PE1	JARI01000266	41376	G	A	327.7	17	0.94	Synon	ggg	ggA	1473G>A	Gly491Gly		fig|1081927.4.peg.5991	PA103_5901		Methyl-accepting chemotaxis sensor/transducer protein	Methyl-accepting chemotaxis sensor/transducer protein	hypothetical protein	synonymous_variant	LOW
1:PE1	JARI01000266	41566	G	A	542.995	23	0.92	Nonsyn	ggc	Agc	1663G>A	Gly555Ser		fig|1081927.4.peg.5991	PA103_5901		Methyl-accepting chemotaxis sensor/transducer protein	Methyl-accepting chemotaxis sensor/transducer protein	hypothetical protein	missense_variant	MODERATE
1:PE1	JARI01000266	41574	GACCAGC	CACCGGA	382.538	16	0.89	Nonsyn	gtgaccagc	gtCACCGGA	1671GACCAGC>CACCGGA	ValThrSer557ValThrGly		fig|1081927.4.peg.5991	PA103_5901		Methyl-accepting chemotaxis sensor/transducer protein	Methyl-accepting chemotaxis sensor/transducer protein	hypothetical protein	missense_variant	MODERATE
1:PE1	JARI01000266	41588	G	C	286.484	16	0.89	Nonsyn	ggc	gCc	1685G>C	Gly562Ala		fig|1081927.4.peg.5991	PA103_5901		Methyl-accepting chemotaxis sensor/transducer protein	Methyl-accepting chemotaxis sensor/transducer protein	hypothetical protein	missense_variant	MODERATE
1:PE1	JARI01000266	41599	AGC	GGG	152.211	10	0.83	Nonsyn	agc	GGG	1696AGC>GGG	Ser566Gly		fig|1081927.4.peg.5991	PA103_5901		Methyl-accepting chemotaxis sensor/transducer protein	Methyl-accepting chemotaxis sensor/transducer protein	hypothetical protein	missense_variant	MODERATE
1:PE1	JARI01000266	41634	A	G	52.0362	6	0.86	Synon	gaa	gaG	1731A>G	Glu577Glu		fig|1081927.4.peg.5991	PA103_5901		Methyl-accepting chemotaxis sensor/transducer protein	Methyl-accepting chemotaxis sensor/transducer protein	hypothetical protein	synonymous_variant	LOW
1:PE1	JARI01000266	69054	C	G	46.984	13	0.72	Synon	gcg	gcC	1248G>C	Ala416Ala		fig|1081927.4.peg.6021	PA103_5931		Acyltransferase	hypothetical protein	putative phospholipase D family protein	synonymous_variant	LOW
1:PE1	JARI01000266	77029	G	A	850.91	31	1	Synon	ggc	ggT	96C>T	Gly32Gly		fig|1081927.4.peg.6027	PA103_5937		Metal-dependent amidase/aminoacylase/carboxypeptidase	Uncharacterized MFS-type transporter	hypothetical protein	synonymous_variant	LOW
1:PE1	JARI01000266	98116	AGCA	AA	783.364	36	1	Deletion	gagcaa	gAAa	1023_1024delGC	Glu341fs	yes	fig|1081927.4.peg.6051	PA103_5961		c-di-GMP phosphodiesterase (EC 3.1.4.52)	Superoxide dismutase [Fe] (EC 1.15.1.1)	hypothetical protein	frameshift_variant	HIGH
1:PE1	JARI01000268	19436	A	G	765.234	27	1	Nonsyn	aac	aGc	389A>G	Asn130Ser		fig|1081927.4.peg.6185	PA103_6092		D-alanyl-D-alanine dipeptidase (EC 3.4.13.22)	TRAP-type transporter, large permease protein	Transcriptional regulator containing an amidase domain and an AraC-type DNA-binding HTH domain	missense_variant	MODERATE
1:PE1	JARI01000268	2999	G	T	1180.26	39	1	Nonsyn	cat	Aat	964C>A	His322Asn		fig|1081927.4.peg.6170	PA103_6077		Multicopper oxidase	tRNA-specific adenosine-34 deaminase (EC 3.5.4.33)	GMP synthase [glutamine-hydrolyzing], amidotransferase subunit (EC 6.3.5.2) / GMP synthase [glutamine-hydrolyzing], ATP pyrophosphatase subunit (EC 6.3.5.2)	missense_variant	MODERATE
1:PE1	JARI01000268	4726	T	A	1140.16	38	1	Nonsyn	cag	cTg	983A>T	Gln328Leu		fig|1081927.4.peg.6171	PA103_6078		GMP synthase [glutamine-hydrolyzing], amidotransferase subunit (EC 6.3.5.2) / GMP synthase [glutamine-hydrolyzing], ATP pyrophosphatase subunit (EC 6.3.5.2)	Multicopper oxidase	Inosine-5'-monophosphate dehydrogenase (EC 1.1.1.205) / CBS domain	missense_variant	MODERATE
1:PE1	JARI01000268	84044	T	G	760.013	28	1	Nonsyn	gac	gCc	602A>C	Asp201Ala		fig|1081927.4.peg.6251	PA103_6156		hypothetical protein	Phage protein	Phage protein	missense_variant	MODERATE
1:PE1	JARI01000268	84052	CGCACCTCGAT	TGCATCCCGAC	843.209	29	1	Nonsyn	gatcgaggtgcg	gGTCGGGATGCA	584ATCGAGGTGCG>GTCGGGATGCA	AspArgGlyAla195GlyArgAspAla		fig|1081927.4.peg.6251	PA103_6156		hypothetical protein	Phage protein	Phage protein	missense_variant	MODERATE
1:PE1	JARI01000268	84097	C	G	1077.93	36	1	Synon	ggg	ggC	549G>C	Gly183Gly		fig|1081927.4.peg.6251	PA103_6156		hypothetical protein	Phage protein	Phage protein	synonymous_variant	LOW
1:PE1	JARI01000268	84117	A	T	1139.61	37	1	Nonsyn	tgc	Agc	529T>A	Cys177Ser		fig|1081927.4.peg.6251	PA103_6156		hypothetical protein	Phage protein	Phage protein	missense_variant	MODERATE
1:PE1	JARI01000268	84127	T	C	1193.17	39	1	Synon	gca	gcG	519A>G	Ala173Ala		fig|1081927.4.peg.6251	PA103_6156		hypothetical protein	Phage protein	Phage protein	synonymous_variant	LOW
1:PE1	JARI01000268	84156	TCGGC	GCGGT	1044.37	38	1	Nonsyn	gtgccgatt	gtACCGCtt	486GCCGA>ACCGC	ValProIle162ValProLeu		fig|1081927.4.peg.6251	PA103_6156		hypothetical protein	Phage protein	Phage protein	missense_variant	MODERATE
1:PE1	JARI01000268	84175	CGC	TGA	238.51	9	1	Nonsyn	gcg	TCA	469GCG>TCA	Ala157Ser		fig|1081927.4.peg.6251	PA103_6156		hypothetical protein	Phage protein	Phage protein	missense_variant	MODERATE
1:PE1	JARI01000268	84184	AC	GT	202.622	8	1	Nonsyn	agt	aAC	461GT>AC	Ser154Asn		fig|1081927.4.peg.6251	PA103_6156		hypothetical protein	Phage protein	Phage protein	missense_variant	MODERATE
1:PE1	JARI01000269	1737	GGGGG	TGGGC	397.62	14	1	Nonsyn	cccccc	GCCCAc	1801CCCCC>GCCCA	ProPro601AlaHis		fig|1081927.4.peg.6265	PA103_6170		hypothetical protein			missense_variant	MODERATE
1:PE1	JARI01000270	11407	A	G	965.607	33	1	Synon	ctt	ctC	9528T>C	Leu3176Leu		fig|1081927.4.peg.6268			Putative large exoprotein involved in heme utilization or adhesion of ShlA/HecA/FhaA family	Putative large exoprotein involved in heme utilization or adhesion of ShlA/HecA/FhaA family		synonymous_variant	LOW
1:PE1	JARI01000270	11443	A	G	1093.71	38	1	Synon	aat	aaC	9492T>C	Asn3164Asn		fig|1081927.4.peg.6268			Putative large exoprotein involved in heme utilization or adhesion of ShlA/HecA/FhaA family	Putative large exoprotein involved in heme utilization or adhesion of ShlA/HecA/FhaA family		synonymous_variant	LOW
1:PE1	JARI01000270	13012	C	G	1338.41	46	1	Synon	gcg	gcC	7923G>C	Ala2641Ala		fig|1081927.4.peg.6268			Putative large exoprotein involved in heme utilization or adhesion of ShlA/HecA/FhaA family	Putative large exoprotein involved in heme utilization or adhesion of ShlA/HecA/FhaA family		synonymous_variant	LOW
1:PE1	JARI01000270	13363	GCCT	ACCC	262.831	25	0.6	Synon	cgaggc	cgGGGT	7569AGGC>GGGT	ArgGly2523ArgGly		fig|1081927.4.peg.6268			Putative large exoprotein involved in heme utilization or adhesion of ShlA/HecA/FhaA family	Putative large exoprotein involved in heme utilization or adhesion of ShlA/HecA/FhaA family		synonymous_variant	LOW
1:PE1	JARI01000270	13398	T	C	169.456	23	0.57	Nonsyn	atc	Gtc	7537A>G	Ile2513Val		fig|1081927.4.peg.6268			Putative large exoprotein involved in heme utilization or adhesion of ShlA/HecA/FhaA family	Putative large exoprotein involved in heme utilization or adhesion of ShlA/HecA/FhaA family		missense_variant	MODERATE
1:PE1	JARI01000270	19503	G	A	661.642	26	0.9	Nonsyn	cgg	Tgg	1432C>T	Arg478Trp		fig|1081927.4.peg.6268			Putative large exoprotein involved in heme utilization or adhesion of ShlA/HecA/FhaA family	Putative large exoprotein involved in heme utilization or adhesion of ShlA/HecA/FhaA family		missense_variant	MODERATE
1:PE1	JARI01000270	20317	A	G	685.129	26	0.96	Synon	ctt	ctC	618T>C	Leu206Leu		fig|1081927.4.peg.6268			Putative large exoprotein involved in heme utilization or adhesion of ShlA/HecA/FhaA family	Putative large exoprotein involved in heme utilization or adhesion of ShlA/HecA/FhaA family		synonymous_variant	LOW
1:PE1	JARI01000270	20324	G	A	725.635	28	0.93	Nonsyn	acc	aTc	611C>T	Thr204Ile		fig|1081927.4.peg.6268			Putative large exoprotein involved in heme utilization or adhesion of ShlA/HecA/FhaA family	Putative large exoprotein involved in heme utilization or adhesion of ShlA/HecA/FhaA family		missense_variant	MODERATE
1:PE1	JARI01000270	7621	GTCA	ATCG	282.51	40	0.58	Synon	catgac	caCGAT	13311TGAC>CGAT	HisAsp4437HisAsp		fig|1081927.4.peg.6268			Putative large exoprotein involved in heme utilization or adhesion of ShlA/HecA/FhaA family	Putative large exoprotein involved in heme utilization or adhesion of ShlA/HecA/FhaA family		synonymous_variant	LOW
1:PE1	JARI01000270	7648	A	G	893.503	74	0.64	Synon	gat	gaC	13287T>C	Asp4429Asp		fig|1081927.4.peg.6268			Putative large exoprotein involved in heme utilization or adhesion of ShlA/HecA/FhaA family	Putative large exoprotein involved in heme utilization or adhesion of ShlA/HecA/FhaA family		synonymous_variant	LOW
1:PE1	JARI01000270	7657	G	C	1154.59	75	0.68	Synon	ggc	ggG	13278C>G	Gly4426Gly		fig|1081927.4.peg.6268			Putative large exoprotein involved in heme utilization or adhesion of ShlA/HecA/FhaA family	Putative large exoprotein involved in heme utilization or adhesion of ShlA/HecA/FhaA family		synonymous_variant	LOW
1:PE1	JARI01000270	7669	CATCTG	GGCCTC	1082.82	69	0.64	Nonsyn	cagatg	GAGGCC	13261CAGATG>GAGGCC	GlnMet4421GluAla		fig|1081927.4.peg.6268			Putative large exoprotein involved in heme utilization or adhesion of ShlA/HecA/FhaA family	Putative large exoprotein involved in heme utilization or adhesion of ShlA/HecA/FhaA family		missense_variant	MODERATE
1:PE1	JARI01000270	7684	G	C	1570.07	94	0.69	Synon	gcc	gcG	13251C>G	Ala4417Ala		fig|1081927.4.peg.6268			Putative large exoprotein involved in heme utilization or adhesion of ShlA/HecA/FhaA family	Putative large exoprotein involved in heme utilization or adhesion of ShlA/HecA/FhaA family		synonymous_variant	LOW
1:PE1	JARI01000270	7747	G	A	1331.32	87	0.67	Synon	cac	caT	13188C>T	His4396His		fig|1081927.4.peg.6268			Putative large exoprotein involved in heme utilization or adhesion of ShlA/HecA/FhaA family	Putative large exoprotein involved in heme utilization or adhesion of ShlA/HecA/FhaA family		synonymous_variant	LOW
1:PE1	JARI01000270	7768	G	C	1244.5	88	0.66	Synon	ggc	ggG	13167C>G	Gly4389Gly		fig|1081927.4.peg.6268			Putative large exoprotein involved in heme utilization or adhesion of ShlA/HecA/FhaA family	Putative large exoprotein involved in heme utilization or adhesion of ShlA/HecA/FhaA family		synonymous_variant	LOW
1:PE1	JARI01000270	7792	GTTG	ATTC	1387.01	85	0.64	Synon	ggcaac	ggGAAT	13140CAAC>GAAT	GlyAsn4380GlyAsn		fig|1081927.4.peg.6268			Putative large exoprotein involved in heme utilization or adhesion of ShlA/HecA/FhaA family	Putative large exoprotein involved in heme utilization or adhesion of ShlA/HecA/FhaA family		synonymous_variant	LOW
1:PE1	JARI01000270	7804	G	C	1007.54	83	0.63	Synon	gtc	gtG	13131C>G	Val4377Val		fig|1081927.4.peg.6268			Putative large exoprotein involved in heme utilization or adhesion of ShlA/HecA/FhaA family	Putative large exoprotein involved in heme utilization or adhesion of ShlA/HecA/FhaA family		synonymous_variant	LOW
1:PE1	JARI01000270	7809	G	T	1054.13	87	0.63	Nonsyn	ctc	Atc	13126C>A	Leu4376Ile		fig|1081927.4.peg.6268			Putative large exoprotein involved in heme utilization or adhesion of ShlA/HecA/FhaA family	Putative large exoprotein involved in heme utilization or adhesion of ShlA/HecA/FhaA family		missense_variant	MODERATE
1:PE1	JARI01000270	7814	T	G	100.094	53	0.37	Nonsyn	aac	aCc	13121A>C	Asn4374Thr		fig|1081927.4.peg.6268			Putative large exoprotein involved in heme utilization or adhesion of ShlA/HecA/FhaA family	Putative large exoprotein involved in heme utilization or adhesion of ShlA/HecA/FhaA family		missense_variant	MODERATE
1:PE1	JARI01000270	7822	T	C	1146.57	90	0.64	Synon	gta	gtG	13113A>G	Val4371Val		fig|1081927.4.peg.6268			Putative large exoprotein involved in heme utilization or adhesion of ShlA/HecA/FhaA family	Putative large exoprotein involved in heme utilization or adhesion of ShlA/HecA/FhaA family		synonymous_variant	LOW
1:PE1	JARI01000270	7918	G	C	1116.39	82	0.65	Nonsyn	gac	gaG	13017C>G	Asp4339Glu		fig|1081927.4.peg.6268			Putative large exoprotein involved in heme utilization or adhesion of ShlA/HecA/FhaA family	Putative large exoprotein involved in heme utilization or adhesion of ShlA/HecA/FhaA family		missense_variant	MODERATE
1:PE1	JARI01000270	7987	A	G	959.361	80	0.65	Synon	act	acC	12948T>C	Thr4316Thr		fig|1081927.4.peg.6268			Putative large exoprotein involved in heme utilization or adhesion of ShlA/HecA/FhaA family	Putative large exoprotein involved in heme utilization or adhesion of ShlA/HecA/FhaA family		synonymous_variant	LOW
1:PE1	JARI01000270	8002	A	G	606.729	68	0.61	Synon	agt	agC	12933T>C	Ser4311Ser		fig|1081927.4.peg.6268			Putative large exoprotein involved in heme utilization or adhesion of ShlA/HecA/FhaA family	Putative large exoprotein involved in heme utilization or adhesion of ShlA/HecA/FhaA family		synonymous_variant	LOW
1:PE1	JARI01000270	8152	C	T	577.085	76	0.57	Synon	gag	gaA	12783G>A	Glu4261Glu		fig|1081927.4.peg.6268			Putative large exoprotein involved in heme utilization or adhesion of ShlA/HecA/FhaA family	Putative large exoprotein involved in heme utilization or adhesion of ShlA/HecA/FhaA family		synonymous_variant	LOW
1:PE1	JARI01000270	8182	T	C	388.639	75	0.54	Synon	gaa	gaG	12753A>G	Glu4251Glu		fig|1081927.4.peg.6268			Putative large exoprotein involved in heme utilization or adhesion of ShlA/HecA/FhaA family	Putative large exoprotein involved in heme utilization or adhesion of ShlA/HecA/FhaA family		synonymous_variant	LOW
1:PE1	JARI01000270	8211	CCAGC	TCAGG	163.383	72	0.51	Nonsyn	cggctggtc	cgCCTGAtc	12720GCTGG>CCTGA	ArgLeuVal4240ArgLeuIle		fig|1081927.4.peg.6268			Putative large exoprotein involved in heme utilization or adhesion of ShlA/HecA/FhaA family	Putative large exoprotein involved in heme utilization or adhesion of ShlA/HecA/FhaA family		missense_variant	MODERATE
1:PE1	JARI01000270	8956	C	G	97.4252	40	0.54	Synon	ggg	ggC	11979G>C	Gly3993Gly		fig|1081927.4.peg.6268			Putative large exoprotein involved in heme utilization or adhesion of ShlA/HecA/FhaA family	Putative large exoprotein involved in heme utilization or adhesion of ShlA/HecA/FhaA family		synonymous_variant	LOW
1:PE1	JARI01000270	8971	G	A	315.728	39	0.6	Synon	ggc	ggT	11964C>T	Gly3988Gly		fig|1081927.4.peg.6268			Putative large exoprotein involved in heme utilization or adhesion of ShlA/HecA/FhaA family	Putative large exoprotein involved in heme utilization or adhesion of ShlA/HecA/FhaA family		synonymous_variant	LOW
1:PE1	JARI01000270	8977	CGGGCCCAACCGC	GGGTGCCAGCCGA	188.658	29	0.52	Nonsyn	gggcggttgggcccg	ggTCGGCTGGCACCC	11946GCGGTTGGGCCCG>TCGGCTGGCACCC	GlyArgLeuGlyPro3982GlyArgLeuAlaPro		fig|1081927.4.peg.6268			Putative large exoprotein involved in heme utilization or adhesion of ShlA/HecA/FhaA family	Putative large exoprotein involved in heme utilization or adhesion of ShlA/HecA/FhaA family		missense_variant	MODERATE
1:PE1	JARI01000270	8995	G	C	224.799	43	0.55	Synon	gcc	gcG	11940C>G	Ala3980Ala		fig|1081927.4.peg.6268			Putative large exoprotein involved in heme utilization or adhesion of ShlA/HecA/FhaA family	Putative large exoprotein involved in heme utilization or adhesion of ShlA/HecA/FhaA family		synonymous_variant	LOW
1:PE1	JARI01000270	9016	GGGG	CGGC	116.338	46	0.52	Synon	gccccc	gcGCCG	11916CCCC>GCCG	AlaPro3972AlaPro		fig|1081927.4.peg.6268			Putative large exoprotein involved in heme utilization or adhesion of ShlA/HecA/FhaA family	Putative large exoprotein involved in heme utilization or adhesion of ShlA/HecA/FhaA family		synonymous_variant	LOW
