# Supplementary material for: Genome Sequences of Two Pseudomonas aeruginosa Isolates with Defects in Type III Secretion System Gene Expression from a Chronic Ankle Wound Infection
Source: Microbiol Spectr. 2021 Jul 14;9(1):10.1128/spectrum.00340-21. doi: 10.1128/spectrum.00340-21 (PMC8552725; doi:10.1128/spectrum.00340-21)
Supplement: SUPPLEMENTAL FILE 2 — Supplemental material. Download SPECTRUM00340-21_Supp_2_seq6.xlsx, XLSX file, 0.03 MB [file spectrum00340-21_supp_2_seq6.xlsx]

## Sheet: all.var-5
List of variants MNPAG_vs_PA103
Samples	Contig	Pos	Ref	Var	Score	Var_cov	Var_frac	Type	Ref_nt	Var_nt	Ref_nt_pos_change	Ref_aa_pos_change	Frameshift	Gene_ID	Locus_tag	Gene_name	Function	Upstream_feature	Downstream_feature	snpEff_type	snpEff_impact
1:PE1	1081927.6.con.0001	18573	G	A	191.063	46	0.53	Nonsyn	agg	aAg	1514G>A	Arg505Lys		fig|1081927.6.peg.17			VgrG protein	hypothetical protein	Mll2356 protein	missense_variant	MODERATE
1:PE1	1081927.6.con.0001	18606	G	C	448.925	57	0.55	Nonsyn	agc	aCc	1547G>C	Ser516Thr		fig|1081927.6.peg.17			VgrG protein	hypothetical protein	Mll2356 protein	missense_variant	MODERATE
1:PE1	1081927.6.con.0001	216325	G	A	285.767	55	0.54	Synon	gac	gaT	1272C>T	Asp424Asp		fig|1081927.6.peg.211			glutamine synthetase family protein	Putrescine ABC transporter putrescine-binding protein PotF (TC 3.A.1.11.2)	Gamma-glutamyl-GABA hydrolase (EC 3.5.1.94)	synonymous_variant	LOW
1:PE1	1081927.6.con.0001	216342	T	G	348.358	62	0.56	Nonsyn	atg	Ctg	1255A>C	Met419Leu		fig|1081927.6.peg.211			glutamine synthetase family protein	Putrescine ABC transporter putrescine-binding protein PotF (TC 3.A.1.11.2)	Gamma-glutamyl-GABA hydrolase (EC 3.5.1.94)	missense_variant	MODERATE
1:PE1	1081927.6.con.0001	216352	T	G	424.246	64	0.58	Nonsyn	gaa	gaC	1245A>C	Glu415Asp		fig|1081927.6.peg.211			glutamine synthetase family protein	Putrescine ABC transporter putrescine-binding protein PotF (TC 3.A.1.11.2)	Gamma-glutamyl-GABA hydrolase (EC 3.5.1.94)	missense_variant	MODERATE
1:PE1	1081927.6.con.0001	216361	C	T	512.765	68	0.58	Synon	gag	gaA	1236G>A	Glu412Glu		fig|1081927.6.peg.211			glutamine synthetase family protein	Putrescine ABC transporter putrescine-binding protein PotF (TC 3.A.1.11.2)	Gamma-glutamyl-GABA hydrolase (EC 3.5.1.94)	synonymous_variant	LOW
1:PE1	1081927.6.con.0001	216405	T	G	852.96	63	0.65	Nonsyn	atg	Ctg	1192A>C	Met398Leu		fig|1081927.6.peg.211			glutamine synthetase family protein	Putrescine ABC transporter putrescine-binding protein PotF (TC 3.A.1.11.2)	Gamma-glutamyl-GABA hydrolase (EC 3.5.1.94)	missense_variant	MODERATE
1:PE1	1081927.6.con.0001	216787	ATGC	GTGT	506.077	75	0.55	Synon	gtgcat	gtACAC	807GCAT>ACAC	ValHis269ValHis		fig|1081927.6.peg.211			glutamine synthetase family protein	Putrescine ABC transporter putrescine-binding protein PotF (TC 3.A.1.11.2)	Gamma-glutamyl-GABA hydrolase (EC 3.5.1.94)	synonymous_variant	LOW
1:PE1	1081927.6.con.0001	216853	G	A	60.2763	76	0.51	Synon	cac	caT	744C>T	His248His		fig|1081927.6.peg.211			glutamine synthetase family protein	Putrescine ABC transporter putrescine-binding protein PotF (TC 3.A.1.11.2)	Gamma-glutamyl-GABA hydrolase (EC 3.5.1.94)	synonymous_variant	LOW
1:PE1	1081927.6.con.0001	216876	C	T	87.6451	70	0.5	Nonsyn	gtc	Atc	721G>A	Val241Ile		fig|1081927.6.peg.211			glutamine synthetase family protein	Putrescine ABC transporter putrescine-binding protein PotF (TC 3.A.1.11.2)	Gamma-glutamyl-GABA hydrolase (EC 3.5.1.94)	missense_variant	MODERATE
1:PE1	1081927.6.con.0001	216964	T	C	783.586	77	0.6	Synon	gaa	gaG	633A>G	Glu211Glu		fig|1081927.6.peg.211			glutamine synthetase family protein	Putrescine ABC transporter putrescine-binding protein PotF (TC 3.A.1.11.2)	Gamma-glutamyl-GABA hydrolase (EC 3.5.1.94)	synonymous_variant	LOW
1:PE1	1081927.6.con.0001	217258	TTCG	CTCA	82.6047	63	0.5	Synon	cacgaa	caTGAG	336CGAA>TGAG	HisGlu112HisGlu		fig|1081927.6.peg.211			glutamine synthetase family protein	Putrescine ABC transporter putrescine-binding protein PotF (TC 3.A.1.11.2)	Gamma-glutamyl-GABA hydrolase (EC 3.5.1.94)	synonymous_variant	LOW
1:PE1	1081927.6.con.0001	217291	G	C	552.329	74	0.56	Synon	cgc	cgG	306C>G	Arg102Arg		fig|1081927.6.peg.211			glutamine synthetase family protein	Putrescine ABC transporter putrescine-binding protein PotF (TC 3.A.1.11.2)	Gamma-glutamyl-GABA hydrolase (EC 3.5.1.94)	synonymous_variant	LOW
1:PE1	1081927.6.con.0001	236808	G	C	25.9113	4	0.57											ABC transporter, permease protein (cluster 3, basic aa/glutamine/opines)	ABC transporter, substrate-binding protein (cluster 3, basic aa/glutamine/opines)	intergenic_region	MODIFIER
1:PE1	1081927.6.con.0002	178206	G	C	59.9009	10	0.77											Ferrichrome-iron receptor FiuA @ Ferric siderophore receptor, TonB dependent	hypothetical protein	intergenic_region	MODIFIER
1:PE1	1081927.6.con.0002	92057	C	G	49.1082	8	0.67											Integral membrane protein	Putative hydrolase	intergenic_region	MODIFIER
1:PE1	1081927.6.con.0003	43718	CGGGC	GGGGG	57.5353	4	0.27											NADH-ubiquinone oxidoreductase chain K (EC 1.6.5.3)	NADH-ubiquinone oxidoreductase chain J (EC 1.6.5.3)	intergenic_region	MODIFIER
1:PE1	1081927.6.con.0003	657	C	A	194.615	8	0.8	Nonsyn	gcc	gAc	107C>A	Ala36Asp		fig|1081927.6.peg.529			Rhs-family protein	VgrG protein	FIG00956928: hypothetical protein	missense_variant	MODERATE
1:PE1	1081927.6.con.0009	13188	G	T	407.623	15	1	Nonsyn	gcc	gAc	344C>A	Ala115Asp		fig|1081927.6.peg.1684			D-amino-acid oxidase (EC 1.4.3.3)	Hypothetical, similar to sarcosine oxidase alpha subunit, 2Fe-2S domain	4-hydroxyproline epimerase (EC 5.1.1.8)	missense_variant	MODERATE
1:PE1	1081927.6.con.0012	154532	GAC	GC	23.1697	2	0.33	Deletion										Dipeptide ABC transporter, substrate-binding protein DppA (TC 3.A.1.5.2)
1:PE1	1081927.6.con.0012	24012	AGT	ACGT	185.683	8	0.8	Insertion										Uncharacterized proteins YbdD and YjiX	Metal-binding GTPase YjiA	intergenic_region	MODIFIER
1:PE1	1081927.6.con.0013	47796	GCCG	GCCC	268.071	3	0.12											hypothetical protein	Phenazine biosynthesis protein PhzF like	intergenic_region	MODIFIER
1:PE1	1081927.6.con.0014	19252	G	T	296.388	13	1	Synon	cgc	cgA	375C>A	Arg125Arg		fig|1081927.6.peg.2448			Phosphonoacetaldehyde phosphonohydrolase-related protein	Metal dependent phosphohydrolase	Transcriptional regulator, GntR family	synonymous_variant	LOW
1:PE1	1081927.6.con.0015	103856	G	T	100.12	9	0.64											HD-GYP domain (HD superfamily hydrolase)	tRNA-modifying protein YgfZ	intergenic_region	MODIFIER
1:PE1	1081927.6.con.0018	32776	T	A	137.604	5	0.71											Taurine ABC transporter, permease protein TauC	Alpha-ketoglutarate-dependent taurine dioxygenase (EC 1.14.11.17)	intergenic_region	MODIFIER
1:PE1	1081927.6.con.0021	8268	G	C	29.6385	5	0.71											UPF0234 protein Yitk	Small-conductance mechanosensitive channel	intergenic_region	MODIFIER
1:PE1	1081927.6.con.0022	34311	C	G	40.7867	4	0.67											L-2-amino-4-methoxy-trans-3-butenoic acid non-ribosomal peptide synthetase AmbE	Uncharacterized protein PA2301	intergenic_region	MODIFIER
1:PE1	1081927.6.con.0024	80275	C	G	30.7164	4	0.67											Two-component system response regulator OmpR	Osmolarity sensory histidine kinase EnvZ	intergenic_region	MODIFIER
1:PE1	1081927.6.con.0024	80295	G	C	127.221	6	0.67											Two-component system response regulator OmpR	Osmolarity sensory histidine kinase EnvZ	intergenic_region	MODIFIER
1:PE1	1081927.6.con.0026	11	G	T	205.331	8	1												UPF0192 protein YfaS	intergenic_region	MODIFIER
1:PE1	1081927.6.con.0026	17868	C	G	74.4118	9	0.82											FIG003879: Uncharacterized subgroup of the nitrilase superfamily	TldD protein, part of TldE/TldD proteolytic complex	intergenic_region	MODIFIER
1:PE1	1081927.6.con.0027	84169	C	A	190.659	7	1	Nonsyn	ggg	gTg	5G>T	Gly2Val		fig|1081927.6.peg.3937			Type I secretion membrane fusion protein, HlyD family @ ABC exporter for hemopore HasA, membrane fusion protein (MFP) family component HasE	Type I secretion outer membrane protein, TolC family @ ABC exporter for hemopore HasA, outer membrane component HasF		missense_variant	MODERATE
1:PE1	1081927.6.con.0036	49885	T	C	244.286	9	0.9	Nonsyn	acc	Gcc	1012A>G	Thr338Ala		fig|1081927.6.peg.4475			Multidrug efflux system, outer membrane factor lipoprotein	hypothetical protein	Multidrug efflux system, inner membrane proton/drug antiporter (RND type)	missense_variant	MODERATE
1:PE1	1081927.6.con.0043	30790	C	A	39.399	5	0.62	Nonsyn	cgg	cTg	353G>T	Arg118Leu		fig|1081927.6.peg.4780			General secretion pathway protein D	General secretion pathway protein E	General secretion pathway protein M	missense_variant	MODERATE
1:PE1	1081927.6.con.0043	30802	C	A	281.437	11	1	Nonsyn	ggg	gTg	341G>T	Gly114Val		fig|1081927.6.peg.4780			General secretion pathway protein D	General secretion pathway protein E	General secretion pathway protein M	missense_variant	MODERATE
1:PE1	1081927.6.con.0043	45882	T	A	55.2606	12	0.57											Error-prone repair homolog of DNA polymerase III alpha subunit (EC 2.7.7.7)
1:PE1	1081927.6.con.0044	16590	G	T	566.985	22	1	Nonsyn	cgg	cTg	590G>T	Arg197Leu		fig|1081927.6.peg.4814			Glycine/D-amino acid oxidases (deaminating)	AraC-type DNA-binding domain-containing proteins	hypothetical protein	missense_variant	MODERATE
1:PE1	1081927.6.con.0046	42645	G	A	532.752	130	0.53	Synon	ttc	ttT	141C>T	Phe47Phe		fig|1081927.6.peg.4943			transposase-like p	hypothetical protein	hypothetical protein	synonymous_variant	LOW
1:PE1	1081927.6.con.0046	42656	C	T	363.339	127	0.52	Nonsyn	gag	Aag	130G>A	Glu44Lys		fig|1081927.6.peg.4943			transposase-like p	hypothetical protein	hypothetical protein	missense_variant	MODERATE
1:PE1	1081927.6.con.0046	42681	GCGT	ACGC	2272.82	173	0.62	Synon	caacgc	caGCGT	102ACGC>GCGT	GlnArg34GlnArg		fig|1081927.6.peg.4943			transposase-like p	hypothetical protein	hypothetical protein	synonymous_variant	LOW
1:PE1	1081927.6.con.0048	1298	T	C	79.0122	79	0.51	Synon	tat	taC	405T>C	Tyr135Tyr		fig|1081927.6.peg.4985			Paraquat-inducible protein A	Paraquat-inducible protein A	Uncharacterized protein YebT	synonymous_variant	LOW
1:PE1	1081927.6.con.0048	1314	A	G	136.897	74	0.52	Nonsyn	atc	Gtc	421A>G	Ile141Val		fig|1081927.6.peg.4985			Paraquat-inducible protein A	Paraquat-inducible protein A	Uncharacterized protein YebT	missense_variant	MODERATE
1:PE1	1081927.6.con.0048	1499	T	C	85.9918	58	0.52	Synon	gat	gaC	606T>C	Asp202Asp		fig|1081927.6.peg.4985			Paraquat-inducible protein A	Paraquat-inducible protein A	Uncharacterized protein YebT	synonymous_variant	LOW
1:PE1	1081927.6.con.0048	1516	C	T	61.3825	55	0.5	Synon	ctg	Ttg	10C>T	Leu4Leu		fig|1081927.6.peg.4986			Uncharacterized protein YebT	Paraquat-inducible protein A	Iron (III)-transport system permease HitB	synonymous_variant	LOW
1:PE1	1081927.6.con.0048	1524	T	C	50.1964	53	0.5	Synon	agt	agC	18T>C	Ser6Ser		fig|1081927.6.peg.4986			Uncharacterized protein YebT	Paraquat-inducible protein A	Iron (III)-transport system permease HitB	synonymous_variant	LOW
1:PE1	1081927.6.con.0048	1833	C	G	41.9054	54	0.51	Synon	cgc	cgG	327C>G	Arg109Arg		fig|1081927.6.peg.4986			Uncharacterized protein YebT	Paraquat-inducible protein A	Iron (III)-transport system permease HitB	synonymous_variant	LOW
1:PE1	1081927.6.con.0048	1875	C	T	278.312	61	0.54	Synon	tcc	tcT	369C>T	Ser123Ser		fig|1081927.6.peg.4986			Uncharacterized protein YebT	Paraquat-inducible protein A	Iron (III)-transport system permease HitB	synonymous_variant	LOW
1:PE1	1081927.6.con.0048	1924	T	A	79.1805	52	0.51	Nonsyn	tac	Aac	418T>A	Tyr140Asn		fig|1081927.6.peg.4986			Uncharacterized protein YebT	Paraquat-inducible protein A	Iron (III)-transport system permease HitB	missense_variant	MODERATE
1:PE1	1081927.6.con.0048	2123	T	C	141.819	57	0.5	Nonsyn	gtc	gCc	617T>C	Val206Ala		fig|1081927.6.peg.4986			Uncharacterized protein YebT	Paraquat-inducible protein A	Iron (III)-transport system permease HitB	missense_variant	MODERATE
1:PE1	1081927.6.con.0048	2310	C	T	364.317	49	0.58	Synon	cgc	cgT	804C>T	Arg268Arg		fig|1081927.6.peg.4986			Uncharacterized protein YebT	Paraquat-inducible protein A	Iron (III)-transport system permease HitB	synonymous_variant	LOW
1:PE1	1081927.6.con.0048	2427	CCTA	TCTG	481.054	67	0.57	Synon	ggccta	ggTCTG	921CCTA>TCTG	GlyLeu307GlyLeu		fig|1081927.6.peg.4986			Uncharacterized protein YebT	Paraquat-inducible protein A	Iron (III)-transport system permease HitB	synonymous_variant	LOW
1:PE1	1081927.6.con.0048	2667	G	A	142.322	26	0.55	Synon	ccg	ccA	1161G>A	Pro387Pro		fig|1081927.6.peg.4986			Uncharacterized protein YebT	Paraquat-inducible protein A	Iron (III)-transport system permease HitB	synonymous_variant	LOW
1:PE1	1081927.6.con.0048	2790	G	A	110.156	23	0.52	Synon	ctg	ctA	1284G>A	Leu428Leu		fig|1081927.6.peg.4986			Uncharacterized protein YebT	Paraquat-inducible protein A	Iron (III)-transport system permease HitB	synonymous_variant	LOW
1:PE1	1081927.6.con.0048	3087	TGGA	CGGC	195.561	50	0.53	Synon	gatgga	gaCGGC	1581TGGA>CGGC	AspGly527AspGly		fig|1081927.6.peg.4986			Uncharacterized protein YebT	Paraquat-inducible protein A	Iron (III)-transport system permease HitB	synonymous_variant	LOW
1:PE1	1081927.6.con.0052	27	C	T	161.336	10	0.67	Synon	gcg	gcA	1182G>A	Ala394Ala		fig|1081927.6.peg.5126			Methyl-accepting chemotaxis sensor/transducer protein		Flp pilus assembly protein, pilin Flp	synonymous_variant	LOW
1:PE1	1081927.6.con.0052	38493	T	C	80.2528	44	0.52											Exonuclease SbcD
1:PE1	1081927.6.con.0052	38512	A	G	239.589	30	0.57											Exonuclease SbcD
1:PE1	1081927.6.con.0052	9	G	A	70.2478	6	0.67	Synon	ggc	ggT	1200C>T	Gly400Gly		fig|1081927.6.peg.5126			Methyl-accepting chemotaxis sensor/transducer protein		Flp pilus assembly protein, pilin Flp	synonymous_variant	LOW
1:PE1	1081927.6.con.0067	13162	C	G	120.062	7	0.88											D-alanine--D-alanine ligase (EC 6.3.2.4)	MBL-fold metallo-hydrolase superfamily	intergenic_region	MODIFIER
1:PE1	1081927.6.con.0067	13170	C	G	114.875	7	1											D-alanine--D-alanine ligase (EC 6.3.2.4)	MBL-fold metallo-hydrolase superfamily	intergenic_region	MODIFIER
1:PE1	1081927.6.con.0067	13175	CCCCCG	GCGCCT	97.3167	4	0.67											D-alanine--D-alanine ligase (EC 6.3.2.4)	MBL-fold metallo-hydrolase superfamily	intergenic_region	MODIFIER
1:PE1	1081927.6.con.0069	16559	C	G	16.8282	2	0.29											Acetoin dehydrogenase E1 component alpha-subunit (EC 2.3.1.190)	Acetoin catabolism protein X, possible NAD kinase	intergenic_region	MODIFIER
1:PE1	1081927.6.con.0077	1143	TTCA	GTCG	121.862	50	0.53	Nonsyn	cgtgaa	cgCGAC	1113TGAA>CGAC	ArgGlu371ArgAsp		fig|1081927.6.peg.5766			Translation elongation factor G	Translation elongation factor Tu	SSU ribosomal protein S7p (S5e)	missense_variant	MODERATE
1:PE1	1081927.6.con.0077	1176	A	C	345.63	54	0.56	Synon	ggt	ggG	1083T>G	Gly361Gly		fig|1081927.6.peg.5766			Translation elongation factor G	Translation elongation factor Tu	SSU ribosomal protein S7p (S5e)	synonymous_variant	LOW
1:PE1	1081927.6.con.0077	1182	G	C	299.046	54	0.57	Synon	cgc	cgG	1077C>G	Arg359Arg		fig|1081927.6.peg.5766			Translation elongation factor G	Translation elongation factor Tu	SSU ribosomal protein S7p (S5e)	synonymous_variant	LOW
1:PE1	1081927.6.con.0077	1188	T	C	205.35	53	0.54	Synon	aaa	aaG	1071A>G	Lys357Lys		fig|1081927.6.peg.5766			Translation elongation factor G	Translation elongation factor Tu	SSU ribosomal protein S7p (S5e)	synonymous_variant	LOW
1:PE1	1081927.6.con.0081	12064	G	C	31.2257	28	0.5	Synon	ctc	ctG	699C>G	Leu233Leu		fig|1081927.6.peg.5831			2,5-dioxovalerate dehydrogenase (EC 1.2.1.26)	Delta 1-piperideine-2-carboxylate reductase (NADPH) (EC 1.5.1.21) @ Delta 1-pyrroline-2-carboxylate reductase (NADPH) (EC 1.5.1.21)		synonymous_variant	LOW
1:PE1	1081927.6.con.0089	8612	G	T	29.3205	4	0.44											Alanine transaminase (EC 2.6.1.2)	hypothetical protein	intergenic_region	MODIFIER
1:PE1	1081927.6.con.0089	8619	C	G	12.2855	9	0.45											Alanine transaminase (EC 2.6.1.2)	hypothetical protein	intergenic_region	MODIFIER
1:PE1	1081927.6.con.0101	1668	C	T	357.477	28	0.61	Synon	aac	aaT	1668C>T	Asn556Asn		fig|1081927.6.peg.5987			Putative large exoprotein involved in heme utilization or adhesion of ShlA/HecA/FhaA family			synonymous_variant	LOW
1:PE1	1081927.6.con.0101	1986	C	T	193.453	25	0.62	Synon	ggc	ggT	1986C>T	Gly662Gly		fig|1081927.6.peg.5987			Putative large exoprotein involved in heme utilization or adhesion of ShlA/HecA/FhaA family			synonymous_variant	LOW
1:PE1	1081927.6.con.0101	2566	G	A	247.648	39	0.56	Nonsyn	gac	Aac	2566G>A	Asp856Asn		fig|1081927.6.peg.5987			Putative large exoprotein involved in heme utilization or adhesion of ShlA/HecA/FhaA family			missense_variant	MODERATE
1:PE1	1081927.6.con.0102	1093	A	G	289.28	32	0.59	Nonsyn	agc	Ggc	1093A>G	Ser365Gly		fig|1081927.6.peg.5988			2-keto-3-deoxy-D-arabino-heptulosonate-7-phosphate synthase II PhzC (EC 2.5.1.54)		2-amino-2-deoxy-isochorismate hydrolase PhzD (EC 3.-.-.-)	missense_variant	MODERATE
1:PE1	1081927.6.con.0102	1187	A	G	381.596	34	0.59	Nonsyn	aac	aGc	1187A>G	Asn396Ser		fig|1081927.6.peg.5988			2-keto-3-deoxy-D-arabino-heptulosonate-7-phosphate synthase II PhzC (EC 2.5.1.54)		2-amino-2-deoxy-isochorismate hydrolase PhzD (EC 3.-.-.-)	missense_variant	MODERATE
1:PE1	1081927.6.con.0102	1266	C	T	301.297	30	0.6	Synon	ctg	Ttg	52C>T	Leu18Leu		fig|1081927.6.peg.5989			2-amino-2-deoxy-isochorismate hydrolase PhzD (EC 3.-.-.-)	2-keto-3-deoxy-D-arabino-heptulosonate-7-phosphate synthase II PhzC (EC 2.5.1.54)	2-Amino-2-deoxy-isochorismate synthase (EC 2.6.1.86) PhzE	synonymous_variant	LOW
1:PE1	1081927.6.con.0102	1317	T	C	502.585	38	0.63	Synon	ttg	Ctg	103T>C	Leu35Leu		fig|1081927.6.peg.5989			2-amino-2-deoxy-isochorismate hydrolase PhzD (EC 3.-.-.-)	2-keto-3-deoxy-D-arabino-heptulosonate-7-phosphate synthase II PhzC (EC 2.5.1.54)	2-Amino-2-deoxy-isochorismate synthase (EC 2.6.1.86) PhzE	synonymous_variant	LOW
1:PE1	1081927.6.con.0102	1703	C	T	97.3143	36	0.53	Synon	gcc	gcT	489C>T	Ala163Ala		fig|1081927.6.peg.5989			2-amino-2-deoxy-isochorismate hydrolase PhzD (EC 3.-.-.-)	2-keto-3-deoxy-D-arabino-heptulosonate-7-phosphate synthase II PhzC (EC 2.5.1.54)	2-Amino-2-deoxy-isochorismate synthase (EC 2.6.1.86) PhzE	synonymous_variant	LOW
1:PE1	1081927.6.con.0102	1784	G	A	588.956	49	0.63	Synon	gag	gaA	570G>A	Glu190Glu		fig|1081927.6.peg.5989			2-amino-2-deoxy-isochorismate hydrolase PhzD (EC 3.-.-.-)	2-keto-3-deoxy-D-arabino-heptulosonate-7-phosphate synthase II PhzC (EC 2.5.1.54)	2-Amino-2-deoxy-isochorismate synthase (EC 2.6.1.86) PhzE	synonymous_variant	LOW
1:PE1	1081927.6.con.0102	1942	T	C	246.87	36	0.57	Synon	att	atC	108T>C	Ile36Ile		fig|1081927.6.peg.5990			2-Amino-2-deoxy-isochorismate synthase (EC 2.6.1.86) PhzE	2-amino-2-deoxy-isochorismate hydrolase PhzD (EC 3.-.-.-)	Trans-2,3-dihydro-3-hydroxyanthranilate isomerase (EC 5.3.3.17)	synonymous_variant	LOW
1:PE1	1081927.6.con.0102	2107	T	C	77.2342	30	0.54	Synon	gtt	gtC	273T>C	Val91Val		fig|1081927.6.peg.5990			2-Amino-2-deoxy-isochorismate synthase (EC 2.6.1.86) PhzE	2-amino-2-deoxy-isochorismate hydrolase PhzD (EC 3.-.-.-)	Trans-2,3-dihydro-3-hydroxyanthranilate isomerase (EC 5.3.3.17)	synonymous_variant	LOW
1:PE1	1081927.6.con.0102	2129	T	C	328.347	35	0.59	Synon	ttg	Ctg	295T>C	Leu99Leu		fig|1081927.6.peg.5990			2-Amino-2-deoxy-isochorismate synthase (EC 2.6.1.86) PhzE	2-amino-2-deoxy-isochorismate hydrolase PhzD (EC 3.-.-.-)	Trans-2,3-dihydro-3-hydroxyanthranilate isomerase (EC 5.3.3.17)	synonymous_variant	LOW
1:PE1	1081927.6.con.0102	2184	C	G	110.258	26	0.54	Nonsyn	gct	gGt	350C>G	Ala117Gly		fig|1081927.6.peg.5990			2-Amino-2-deoxy-isochorismate synthase (EC 2.6.1.86) PhzE	2-amino-2-deoxy-isochorismate hydrolase PhzD (EC 3.-.-.-)	Trans-2,3-dihydro-3-hydroxyanthranilate isomerase (EC 5.3.3.17)	missense_variant	MODERATE
1:PE1	1081927.6.con.0102	2842	T	C	170.689	15	0.6	Synon	ggt	ggC	1008T>C	Gly336Gly		fig|1081927.6.peg.5990			2-Amino-2-deoxy-isochorismate synthase (EC 2.6.1.86) PhzE	2-amino-2-deoxy-isochorismate hydrolase PhzD (EC 3.-.-.-)	Trans-2,3-dihydro-3-hydroxyanthranilate isomerase (EC 5.3.3.17)	synonymous_variant	LOW
1:PE1	1081927.6.con.0102	2891	G	A	56.5999	15	0.56	Nonsyn	ggc	Agc	1057G>A	Gly353Ser		fig|1081927.6.peg.5990			2-Amino-2-deoxy-isochorismate synthase (EC 2.6.1.86) PhzE	2-amino-2-deoxy-isochorismate hydrolase PhzD (EC 3.-.-.-)	Trans-2,3-dihydro-3-hydroxyanthranilate isomerase (EC 5.3.3.17)	missense_variant	MODERATE
1:PE1	1081927.6.con.0102	3598	T	C	96.7932	44	0.51	Synon	cat	caC	1764T>C	His588His		fig|1081927.6.peg.5990			2-Amino-2-deoxy-isochorismate synthase (EC 2.6.1.86) PhzE	2-amino-2-deoxy-isochorismate hydrolase PhzD (EC 3.-.-.-)	Trans-2,3-dihydro-3-hydroxyanthranilate isomerase (EC 5.3.3.17)	synonymous_variant	LOW
1:PE1	1081927.6.con.0102	3869	C	T	230.166	53	0.54	Synon	agc	agT	138C>T	Ser46Ser		fig|1081927.6.peg.5991			Trans-2,3-dihydro-3-hydroxyanthranilate isomerase (EC 5.3.3.17)	2-Amino-2-deoxy-isochorismate synthase (EC 2.6.1.86) PhzE	Pyridoxamine 5'-phosphate oxidase PhzG (EC 1.4.3.5)	synonymous_variant	LOW
1:PE1	1081927.6.con.0102	4340	T	C	363.459	38	0.6	Synon	tat	taC	609T>C	Tyr203Tyr		fig|1081927.6.peg.5991			Trans-2,3-dihydro-3-hydroxyanthranilate isomerase (EC 5.3.3.17)	2-Amino-2-deoxy-isochorismate synthase (EC 2.6.1.86) PhzE	Pyridoxamine 5'-phosphate oxidase PhzG (EC 1.4.3.5)	synonymous_variant	LOW
1:PE1	1081927.6.con.0102	4415	T	C	558.947	39	0.68	Synon	att	atC	684T>C	Ile228Ile		fig|1081927.6.peg.5991			Trans-2,3-dihydro-3-hydroxyanthranilate isomerase (EC 5.3.3.17)	2-Amino-2-deoxy-isochorismate synthase (EC 2.6.1.86) PhzE	Pyridoxamine 5'-phosphate oxidase PhzG (EC 1.4.3.5)	synonymous_variant	LOW
1:PE1	1081927.6.con.0102	5263	T	C	310.35	23	0.64											Pyridoxamine 5'-phosphate oxidase PhzG (EC 1.4.3.5)
1:PE1	1081927.6.con.0103	887	C	T	127.542	214	0.5							fig|1081927.6.rna.57			LSU rRNA ## 23S rRNA, large subunit ribosomal RNA		tRNA-Ala-TGC	intergenic_region	MODIFIER
1:PE1	1081927.6.con.0105	4666	G	A	298.848	84	0.53	Nonsyn	gct	Act	2977G>A	Ala993Thr		fig|1081927.6.peg.5995			Putative large exoprotein involved in heme utilization or adhesion of ShlA/HecA/FhaA family			missense_variant	MODERATE
1:PE1	1081927.6.con.0105	4743	A	T	56.6234	74	0.52	Synon	aca	acT	3054A>T	Thr1018Thr		fig|1081927.6.peg.5995			Putative large exoprotein involved in heme utilization or adhesion of ShlA/HecA/FhaA family			synonymous_variant	LOW
1:PE1	1081927.6.con.0110	2610	G	A	170.313	30	0.56	Synon	gtc	gtT	1113C>T	Val371Val		fig|1081927.6.peg.6016			Putative large exoprotein involved in heme utilization or adhesion of ShlA/HecA/FhaA family			synonymous_variant	LOW
1:PE1	1081927.6.con.0110	2732	T	C	12.1972	23	0.46	Nonsyn	acc	Gcc	991A>G	Thr331Ala		fig|1081927.6.peg.6016			Putative large exoprotein involved in heme utilization or adhesion of ShlA/HecA/FhaA family			missense_variant	MODERATE
1:PE1	1081927.6.con.0110	2749	G	C	39.6744	23	0.52	Nonsyn	gcc	gGc	974C>G	Ala325Gly		fig|1081927.6.peg.6016			Putative large exoprotein involved in heme utilization or adhesion of ShlA/HecA/FhaA family			missense_variant	MODERATE
1:PE1	1081927.6.con.0110	3003	GACA	AACG	86.7396	26	0.49	Synon	ggtgtc	ggCGTT	717TGTC>CGTT	GlyVal239GlyVal		fig|1081927.6.peg.6016			Putative large exoprotein involved in heme utilization or adhesion of ShlA/HecA/FhaA family			synonymous_variant	LOW
1:PE1	1081927.6.con.0115	1044	G	A	77.9767	31	0.53	Synon	acc	acT	345C>T	Thr115Thr		fig|1081927.6.peg.6029			Putative large exoprotein involved in heme utilization or adhesion of ShlA/HecA/FhaA family		Channel-forming transporter/cytolysins activator of TpsB family	synonymous_variant	LOW
1:PE1	1081927.6.con.0115	1983	G	T	21.4961	41	0.52	Nonsyn	cat	Aat	1117C>A	His373Asn		fig|1081927.6.peg.6030			Channel-forming transporter/cytolysins activator of TpsB family	Putative large exoprotein involved in heme utilization or adhesion of ShlA/HecA/FhaA family		missense_variant	MODERATE
1:PE1	1081927.6.con.0115	211	T	A	327.637	31	0.6	Nonsyn	cag	cTg	1178A>T	Gln393Leu		fig|1081927.6.peg.6029			Putative large exoprotein involved in heme utilization or adhesion of ShlA/HecA/FhaA family		Channel-forming transporter/cytolysins activator of TpsB family	missense_variant	MODERATE
1:PE1	1081927.6.con.0115	2182	T	C	301.677	58	0.55	Synon	gga	ggG	918A>G	Gly306Gly		fig|1081927.6.peg.6030			Channel-forming transporter/cytolysins activator of TpsB family	Putative large exoprotein involved in heme utilization or adhesion of ShlA/HecA/FhaA family		synonymous_variant	LOW
1:PE1	1081927.6.con.0115	2245	A	G	160.847	68	0.53	Synon	cat	caC	855T>C	His285His		fig|1081927.6.peg.6030			Channel-forming transporter/cytolysins activator of TpsB family	Putative large exoprotein involved in heme utilization or adhesion of ShlA/HecA/FhaA family		synonymous_variant	LOW
1:PE1	1081927.6.con.0115	2335	G	A	326.444	59	0.55	Synon	acc	acT	765C>T	Thr255Thr		fig|1081927.6.peg.6030			Channel-forming transporter/cytolysins activator of TpsB family	Putative large exoprotein involved in heme utilization or adhesion of ShlA/HecA/FhaA family		synonymous_variant	LOW
1:PE1	1081927.6.con.0115	2357	C	G	948.732	74	0.63	Nonsyn	agc	aCc	743G>C	Ser248Thr		fig|1081927.6.peg.6030			Channel-forming transporter/cytolysins activator of TpsB family	Putative large exoprotein involved in heme utilization or adhesion of ShlA/HecA/FhaA family		missense_variant	MODERATE
1:PE1	1081927.6.con.0115	2369	C	T	1020.64	71	0.68	Nonsyn	agc	aAc	731G>A	Ser244Asn		fig|1081927.6.peg.6030			Channel-forming transporter/cytolysins activator of TpsB family	Putative large exoprotein involved in heme utilization or adhesion of ShlA/HecA/FhaA family		missense_variant	MODERATE
1:PE1	1081927.6.con.0115	2865	G	A	242.863	32	0.57	Synon	ctg	Ttg	235C>T	Leu79Leu		fig|1081927.6.peg.6030			Channel-forming transporter/cytolysins activator of TpsB family	Putative large exoprotein involved in heme utilization or adhesion of ShlA/HecA/FhaA family		synonymous_variant	LOW
1:PE1	1081927.6.con.0115	3002	C	G	193.26	19	0.58	Nonsyn	ggc	gCc	98G>C	Gly33Ala		fig|1081927.6.peg.6030			Channel-forming transporter/cytolysins activator of TpsB family	Putative large exoprotein involved in heme utilization or adhesion of ShlA/HecA/FhaA family		missense_variant	MODERATE
1:PE1	1081927.6.con.0115	426	G	A	243.907	32	0.57	Synon	atc	atT	963C>T	Ile321Ile		fig|1081927.6.peg.6029			Putative large exoprotein involved in heme utilization or adhesion of ShlA/HecA/FhaA family		Channel-forming transporter/cytolysins activator of TpsB family	synonymous_variant	LOW
1:PE1	1081927.6.con.0115	441	A	G	270.62	34	0.57	Synon	ggt	ggC	948T>C	Gly316Gly		fig|1081927.6.peg.6029			Putative large exoprotein involved in heme utilization or adhesion of ShlA/HecA/FhaA family		Channel-forming transporter/cytolysins activator of TpsB family	synonymous_variant	LOW
1:PE1	1081927.6.con.0115	495	G	A	131.589	33	0.53	Synon	ggc	ggT	894C>T	Gly298Gly		fig|1081927.6.peg.6029			Putative large exoprotein involved in heme utilization or adhesion of ShlA/HecA/FhaA family		Channel-forming transporter/cytolysins activator of TpsB family	synonymous_variant	LOW
1:PE1	1081927.6.con.0115	614	A	G	72.8634	22	0.52	Synon	ttg	Ctg	775T>C	Leu259Leu		fig|1081927.6.peg.6029			Putative large exoprotein involved in heme utilization or adhesion of ShlA/HecA/FhaA family		Channel-forming transporter/cytolysins activator of TpsB family	synonymous_variant	LOW
1:PE1	1081927.6.con.0115	669	C	T	185.243	25	0.53	Synon	ccg	ccA	720G>A	Pro240Pro		fig|1081927.6.peg.6029			Putative large exoprotein involved in heme utilization or adhesion of ShlA/HecA/FhaA family		Channel-forming transporter/cytolysins activator of TpsB family	synonymous_variant	LOW
1:PE1	1081927.6.con.0120	1308	T	A	115.627	82	0.53	Synon	cga	cgT	30A>T	Arg10Arg		fig|1081927.6.peg.6042			hypothetical protein	hypothetical protein	Primosomal protein I	synonymous_variant	LOW
1:PE1	1081927.6.con.0120	136	T	C	96.4178	46	0.5	Synon	cga	cgG	390A>G	Arg130Arg		fig|1081927.6.peg.6041			hypothetical protein		hypothetical protein	synonymous_variant	LOW
1:PE1	1081927.6.con.0120	2079	A	G	92.5861	112	0.5	Synon	ttg	Ctg	79T>C	Leu27Leu		fig|1081927.6.peg.6043			Primosomal protein I	hypothetical protein	Phage protein	synonymous_variant	LOW
1:PE1	1081927.6.con.0120	307	G	A	440.391	64	0.57	Synon	cgc	cgT	219C>T	Arg73Arg		fig|1081927.6.peg.6041			hypothetical protein		hypothetical protein	synonymous_variant	LOW
1:PE1	1081927.6.con.0120	409	A	G	505.734	73	0.57	Synon	gct	gcC	117T>C	Ala39Ala		fig|1081927.6.peg.6041			hypothetical protein		hypothetical protein	synonymous_variant	LOW
1:PE1	1081927.6.con.0120	443	T	G	434.173	71	0.56	Nonsyn	gag	gCg	83A>C	Glu28Ala		fig|1081927.6.peg.6041			hypothetical protein		hypothetical protein	missense_variant	MODERATE
1:PE1	1081927.6.con.0120	561	A	G	406.95	50	0.56	Synon	ggt	ggC	777T>C	Gly259Gly		fig|1081927.6.peg.6042			hypothetical protein	hypothetical protein	Primosomal protein I	synonymous_variant	LOW
1:PE1	1081927.6.con.0120	696	A	G	698.514	89	0.58	Synon	cat	caC	642T>C	His214His		fig|1081927.6.peg.6042			hypothetical protein	hypothetical protein	Primosomal protein I	synonymous_variant	LOW
1:PE1	1081927.6.con.0120	91	G	A	166.066	43	0.54	Synon	gac	gaT	435C>T	Asp145Asp		fig|1081927.6.peg.6041			hypothetical protein		hypothetical protein	synonymous_variant	LOW
1:PE1	1081927.6.con.0122	1400	A	G	111.054	42	0.51	Synon	cta	ctG	1254A>G	Leu418Leu		fig|1081927.6.peg.6047			VgrG protein			synonymous_variant	LOW
1:PE1	1081927.6.con.0122	1424	C	A	30.7374	41	0.48	Synon	ggc	ggA	1278C>A	Gly426Gly		fig|1081927.6.peg.6047			VgrG protein			synonymous_variant	LOW
1:PE1	1081927.6.con.0122	1607	CGGC	TGGT	59.4468	42	0.51	Synon	ggcggc	ggTGGT	1461CGGC>TGGT	GlyGly487GlyGly		fig|1081927.6.peg.6047			VgrG protein			synonymous_variant	LOW
1:PE1	1081927.6.con.0123	1126	A	G	85.8467	55	0.52	Nonsyn	agc	Ggc	1126A>G	Ser376Gly		fig|1081927.6.peg.6048			Pyoverdine sidechain non-ribosomal peptide synthetase PvdD @ Siderophore biosynthesis non-ribosomal peptide synthetase modules			missense_variant	MODERATE
1:PE1	1081927.6.con.0123	1242	G	T	40.5527	49	0.54	Synon	ggg	ggT	1242G>T	Gly414Gly		fig|1081927.6.peg.6048			Pyoverdine sidechain non-ribosomal peptide synthetase PvdD @ Siderophore biosynthesis non-ribosomal peptide synthetase modules			synonymous_variant	LOW
1:PE1	1081927.6.con.0123	909	G	A	647.113	63	0.59	Synon	aag	aaA	909G>A	Lys303Lys		fig|1081927.6.peg.6048			Pyoverdine sidechain non-ribosomal peptide synthetase PvdD @ Siderophore biosynthesis non-ribosomal peptide synthetase modules			synonymous_variant	LOW
1:PE1	1081927.6.con.0130	1163	A	G	111.625	60	0.5	Synon	ttg	Ctg	259T>C	Leu87Leu		fig|1081927.6.peg.6057			Pyoverdine sidechain non-ribosomal peptide synthetase PvdJ			synonymous_variant	LOW
1:PE1	1081927.6.con.0130	153	C	T	262.01	35	0.56	Synon	ccg	ccA	1269G>A	Pro423Pro		fig|1081927.6.peg.6057			Pyoverdine sidechain non-ribosomal peptide synthetase PvdJ			synonymous_variant	LOW
1:PE1	1081927.6.con.0130	272	T	C	212.837	32	0.53	Nonsyn	acg	Gcg	1150A>G	Thr384Ala		fig|1081927.6.peg.6057			Pyoverdine sidechain non-ribosomal peptide synthetase PvdJ			missense_variant	MODERATE
1:PE1	1081927.6.con.0130	450	T	C	159.322	29	0.54	Synon	aaa	aaG	972A>G	Lys324Lys		fig|1081927.6.peg.6057			Pyoverdine sidechain non-ribosomal peptide synthetase PvdJ			synonymous_variant	LOW
1:PE1	1081927.6.con.0130	603	A	G	84.3867	27	0.52	Synon	cgt	cgC	819T>C	Arg273Arg		fig|1081927.6.peg.6057			Pyoverdine sidechain non-ribosomal peptide synthetase PvdJ			synonymous_variant	LOW
1:PE1	1081927.6.con.0130	747	TCGC	CCGT	295.919	52	0.55	Synon	gcgcga	gcACGG	672GCGA>ACGG	AlaArg224AlaArg		fig|1081927.6.peg.6057			Pyoverdine sidechain non-ribosomal peptide synthetase PvdJ			synonymous_variant	LOW
1:PE1	1081927.6.con.0130	876	G	A	280.934	54	0.54	Synon	tac	taT	546C>T	Tyr182Tyr		fig|1081927.6.peg.6057			Pyoverdine sidechain non-ribosomal peptide synthetase PvdJ			synonymous_variant	LOW
1:PE1	1081927.6.con.0130	993	T	C	34.7881	41	0.51	Synon	cga	cgG	429A>G	Arg143Arg		fig|1081927.6.peg.6057			Pyoverdine sidechain non-ribosomal peptide synthetase PvdJ			synonymous_variant	LOW
1:PE1	1081927.6.con.0137	123	G	C	136.252	22	0.55	Synon	ggc	ggG	750C>G	Gly250Gly		fig|1081927.6.peg.6065			Serine hydroxymethyltransferase (EC 2.1.2.1)			synonymous_variant	LOW
1:PE1	1081927.6.con.0137	129	GCG	CTT	172.695	22	0.55	Nonsyn	cgc	AAG	742CGC>AAG	Arg248Lys		fig|1081927.6.peg.6065			Serine hydroxymethyltransferase (EC 2.1.2.1)			missense_variant	MODERATE
1:PE1	1081927.6.con.0137	192	C	G	482.573	50	0.6	Synon	ggg	ggC	681G>C	Gly227Gly		fig|1081927.6.peg.6065			Serine hydroxymethyltransferase (EC 2.1.2.1)			synonymous_variant	LOW
1:PE1	1081927.6.con.0137	219	G	C	770.12	66	0.61	Synon	gcc	gcG	654C>G	Ala218Ala		fig|1081927.6.peg.6065			Serine hydroxymethyltransferase (EC 2.1.2.1)			synonymous_variant	LOW
1:PE1	1081927.6.con.0137	390	G	A	548.236	51	0.59	Synon	ggc	ggT	483C>T	Gly161Gly		fig|1081927.6.peg.6065			Serine hydroxymethyltransferase (EC 2.1.2.1)			synonymous_variant	LOW
1:PE1	1081927.6.con.0137	402	G	A	213.777	45	0.57	Synon	ggc	ggT	471C>T	Gly157Gly		fig|1081927.6.peg.6065			Serine hydroxymethyltransferase (EC 2.1.2.1)			synonymous_variant	LOW
1:PE1	1081927.6.con.0137	717	G	A	213.764	40	0.56	Synon	cac	caT	156C>T	His52His		fig|1081927.6.peg.6065			Serine hydroxymethyltransferase (EC 2.1.2.1)			synonymous_variant	LOW
1:PE1	1081927.6.con.0137	735	G	A	50.9306	39	0.51	Synon	cac	caT	138C>T	His46His		fig|1081927.6.peg.6065			Serine hydroxymethyltransferase (EC 2.1.2.1)			synonymous_variant	LOW
1:PE1	1081927.6.con.0139	94	T	C	20.8147	33	0.49	Synon	ttg	Ctg	94T>C	Leu32Leu		fig|1081927.6.peg.6067			hypothetical protein		hypothetical protein	synonymous_variant	LOW
1:PE1	1081927.6.con.0140	403	A	G	637.702	67	0.6	Nonsyn	ttc	Ctc	109T>C	Phe37Leu		fig|1081927.6.peg.6070			Phenazine biosynthesis protein PhzA	Phenazine biosynthesis protein PhzB		missense_variant	MODERATE
1:PE1	1081927.6.con.0144	63	GAGTG	GATGTG	12505.4	1146	0.57	Insertion											Serine hydroxymethyltransferase (EC 2.1.2.1)	intergenic_region	MODIFIER
1:PE1	1081927.6.con.0145	108	CCG	GCT	230.041	27	0.56	Nonsyn	cgg	AGC	280CGG>AGC	Arg94Ser		fig|1081927.6.peg.6077			Methyl-accepting chemotaxis sensor/transducer protein			missense_variant	MODERATE
1:PE1	1081927.6.con.0145	122	T	C	403.512	35	0.62	Nonsyn	agc	Ggc	268A>G	Ser90Gly		fig|1081927.6.peg.6077			Methyl-accepting chemotaxis sensor/transducer protein			missense_variant	MODERATE
1:PE1	1081927.6.con.0145	128	T	G	368.578	33	0.6	Nonsyn	agc	Cgc	262A>C	Ser88Arg		fig|1081927.6.peg.6077			Methyl-accepting chemotaxis sensor/transducer protein			missense_variant	MODERATE
1:PE1	1081927.6.con.0145	45	C	T	49.3388	16	0.52	Synon	gcg	gcA	345G>A	Ala115Ala		fig|1081927.6.peg.6077			Methyl-accepting chemotaxis sensor/transducer protein			synonymous_variant	LOW
1:PE1	1081927.6.con.0145	54	C	T	115.146	20	0.57	Synon	gag	gaA	336G>A	Glu112Glu		fig|1081927.6.peg.6077			Methyl-accepting chemotaxis sensor/transducer protein			synonymous_variant	LOW
1:PE1	1081927.6.con.0145	78	T	C	384.195	25	0.62	Synon	caa	caG	312A>G	Gln104Gln		fig|1081927.6.peg.6077			Methyl-accepting chemotaxis sensor/transducer protein			synonymous_variant	LOW
1:PE1	1081927.6.con.0145	87	CCC	GCT	213.174	25	0.57	Nonsyn	ggg	AGC	301GGG>AGC	Gly101Ser		fig|1081927.6.peg.6077			Methyl-accepting chemotaxis sensor/transducer protein			missense_variant	MODERATE
