# Supplementary material for: Genome Sequences of Two Pseudomonas aeruginosa Isolates with Defects in Type III Secretion System Gene Expression from a Chronic Ankle Wound Infection
Source: Microbiol Spectr. 2021 Jul 14;9(1):10.1128/spectrum.00340-21. doi: 10.1128/spectrum.00340-21 (PMC8552725; doi:10.1128/spectrum.00340-21)
Supplement: SUPPLEMENTAL FILE 3 — Supplemental material. Download SPECTRUM00340-21_Supp_3_seq7.xlsx, XLSX file, 0.02 MB [file spectrum00340-21_supp_3_seq7.xlsx]

## Sheet: all.var-3
List of variants MNPAB_vs_MNPAG
Samples	Contig	Pos	Ref	Var	Score	Var_cov	Var_frac	Type	Ref_nt	Var_nt	Ref_nt_pos_change	Ref_aa_pos_change	Frameshift	Gene_ID	Locus_tag	Gene_name	Function	Upstream_feature	Downstream_feature	snpEff_type	snpEff_impact
1:PE1	287.10389.con.0001	47089	GCCCG	CCCCC	104.312	2	0.33											DNA gyrase subunit A (EC 5.99.1.3)	Phosphoserine aminotransferase (EC 2.6.1.52)	intergenic_region	MODIFIER
1:PE1	287.10389.con.0001	82166	G	C	223.598	8	1											hypothetical protein	tRNA-dihydrouridine(16) synthase	intergenic_region	MODIFIER
1:PE1	287.10389.con.0005	90414	G	C	84.2456	9	0.75	Synon	cgg	cgC	39G>C	Arg13Arg		fig|287.10389.peg.992			Hsp90xo protein	Transcriptional regulator, LysR family	FIG140336: TPR domain protein	synonymous_variant	LOW
1:PE1	287.10389.con.0006	49210	CGC	GGA	181.846	6	1	Nonsyn	gccgcc	gcGGAc	519CGC>GGA	AlaAla173AlaAsp		fig|287.10389.peg.1138			Flavodoxin reductases (ferredoxin-NADPH reductases) family 1	Vanillate O-demethylase oxygenase subunit (EC 1.14.13.82)	Transcriptional regulator for ferulate or vanillate catabolism	missense_variant	MODERATE
1:PE1	287.10389.con.0006	49217	A	C	175.22	6	1	Nonsyn	agc	Cgc	526A>C	Ser176Arg		fig|287.10389.peg.1138			Flavodoxin reductases (ferredoxin-NADPH reductases) family 1	Vanillate O-demethylase oxygenase subunit (EC 1.14.13.82)	Transcriptional regulator for ferulate or vanillate catabolism	missense_variant	MODERATE
1:PE1	287.10389.con.0013	2393	C	A	417.631	17	1											Cyclopropane-fatty-acyl-phospholipid synthase (EC 2.1.1.79)	TRAP transporter solute receptor, unknown substrate 1	intergenic_region	MODIFIER
1:PE1	287.10389.con.0013	41	T	G	24.444	4	0.06												Phosphoserine phosphatase	intergenic_region	MODIFIER
1:PE1	287.10389.con.0013	45	T	A	89.513	4	0.06												Phosphoserine phosphatase	intergenic_region	MODIFIER
1:PE1	287.10389.con.0020	91745	G	A	548.268	67	0.58											Protein-methionine-sulfoxide reductase heme-binding subunit MsrQ
1:PE1	287.10389.con.0026	62743	A	G	133.748	13	0.59	Nonsyn	gtg	gCg	680T>C	Val227Ala		fig|287.10389.peg.3508			Alginate regulatory protein AlgP, positive transcriptional regulator of AlgD	hypothetical protein	FKBP-type peptidyl-prolyl cis-trans isomerase	missense_variant	MODERATE
1:PE1	287.10389.con.0026	62750	G	A	124.815	11	0.65	Nonsyn	ccg	Tcg	673C>T	Pro225Ser		fig|287.10389.peg.3508			Alginate regulatory protein AlgP, positive transcriptional regulator of AlgD	hypothetical protein	FKBP-type peptidyl-prolyl cis-trans isomerase	missense_variant	MODERATE
1:PE1	287.10389.con.0029	8694	G	A	290.103	14	1	Synon	cgc	cgT	14673C>T	Arg4891Arg		fig|287.10389.peg.3675			Pyoverdine sidechain non-ribosomal peptide synthetase PvdI @ Siderophore biosynthesis non-ribosomal peptide synthetase modules	Pyoverdine sidechain non-ribosomal peptide synthetase PvdJ @ Siderophore biosynthesis non-ribosomal peptide synthetase modules	FIG137594: Putative iron-regulated membrane protein	synonymous_variant	LOW
1:PE1	287.10389.con.0030	63259	G	C	29.1969	5	0.62	Nonsyn	gaa	Caa	1771G>C	Glu591Gln		fig|287.10389.peg.3773			Selenocysteine-specific translation elongation factor	L-seryl-tRNA(Sec) selenium transferase (EC 2.9.1.1)	Transcriptional regulator, LuxR family	missense_variant	MODERATE
1:PE1	287.10389.con.0032	57141	A	G	145.299	6	1											hypothetical protein	Transposase InsN for insertion sequence element IS911	intergenic_region	MODIFIER
1:PE1	287.10389.con.0032	57165	C	G	3163.99	129	0.99											hypothetical protein	Transposase InsN for insertion sequence element IS911	intergenic_region	MODIFIER
1:PE1	287.10389.con.0032	57172	T	C	3721.24	140	1											hypothetical protein	Transposase InsN for insertion sequence element IS911	intergenic_region	MODIFIER
1:PE1	287.10389.con.0032	57329	A	G	160.114	9	1	Synon	aaa	aaG	138A>G	Lys46Lys		fig|287.10389.peg.3910			Transposase InsN for insertion sequence element IS911	hypothetical protein	Transposase InsO for insertion sequence element IS911	synonymous_variant	LOW
1:PE1	287.10389.con.0033	38003	G	C	31.9783	13	0.62											Ferrochelatase, protoheme ferro-lyase (EC 4.99.1.1)	Uncharacterized MFS-type transporter	intergenic_region	MODIFIER
1:PE1	287.10389.con.0039	2110	C	A	163.015	6	0.86	Nonsyn	gcg	gAg	1517C>A	Ala506Glu		fig|287.10389.peg.4324			sigma-54-dependent transcriptional regulator	Aldehyde dehydrogenase (EC 1.2.1.3)	UDP-N-acetylmuramate:L-alanyl-gamma-D-glutamyl-meso-diaminopimelate ligase (EC 6.3.2.-)	missense_variant	MODERATE
1:PE1	287.10389.con.0039	42467	C	G	88.2377	10	0.71											FOG: TPR repeat, SEL1 subfamily	Glutamate-1-semialdehyde 2,1-aminomutase (EC 5.4.3.8)	intergenic_region	MODIFIER
1:PE1	287.10389.con.0040	62210	GCCCG	GCCGG	228.959	11	0.85	Synon	gcgggc	gCCGGC	564G>C	Ala188Ala		fig|287.10389.peg.4448			3-carboxy-cis,cis-muconate cycloisomerase (EC 5.5.1.2)	Beta-ketoadipate enol-lactone hydrolase (EC 3.1.1.24)		synonymous_variant	LOW
1:PE1	287.10389.con.0041	23839	G	C	15.4281	4	0.67	Nonsyn	gcc	Ccc	457G>C	Ala153Pro		fig|287.10389.peg.4473			Asparagine synthase (glutamine-hydrolyzing)	Acyl-CoA synthetases (AMP-forming)/AMP-acid ligases II	hypothetical protein	missense_variant	MODERATE
1:PE1	287.10389.con.0043	33144	G	C	46.984	13	0.72	Synon	gcg	gcC	1248G>C	Ala416Ala		fig|287.10389.peg.4596			Acyltransferase	putative phospholipase D family protein	hypothetical protein	synonymous_variant	LOW
1:PE1	287.10389.con.0050	4768	CATC	GGTG	1139.55	87	0.63	Nonsyn	gggatg	ggCACC	1413GATG>CACC	GlyMet471GlyThr		fig|287.10389.peg.4937			VgrG protein	hypothetical protein	T6SS AAA+ chaperone ClpV (TssH)	missense_variant	MODERATE
1:PE1	287.10389.con.0050	4783	G	A	1135.91	89	0.63	Synon	gcc	gcT	1401C>T	Ala467Ala		fig|287.10389.peg.4937			VgrG protein	hypothetical protein	T6SS AAA+ chaperone ClpV (TssH)	synonymous_variant	LOW
1:PE1	287.10389.con.0050	4909	C	G	1348.33	93	0.66	Nonsyn	atg	atC	1275G>C	Met425Ile		fig|287.10389.peg.4937			VgrG protein	hypothetical protein	T6SS AAA+ chaperone ClpV (TssH)	missense_variant	MODERATE
1:PE1	287.10389.con.0050	4915	A	G	1403.32	88	0.65	Synon	ggt	ggC	1269T>C	Gly423Gly		fig|287.10389.peg.4937			VgrG protein	hypothetical protein	T6SS AAA+ chaperone ClpV (TssH)	synonymous_variant	LOW
1:PE1	287.10389.con.0050	4930	G	C	1198.73	87	0.64	Synon	gcc	gcG	1254C>G	Ala418Ala		fig|287.10389.peg.4937			VgrG protein	hypothetical protein	T6SS AAA+ chaperone ClpV (TssH)	synonymous_variant	LOW
1:PE1	287.10389.con.0050	4942	GGAC	CGAG	1418.73	84	0.67	Synon	gtgtcc	gtCTCG	1239GTCC>CTCG	ValSer413ValSer		fig|287.10389.peg.4937			VgrG protein	hypothetical protein	T6SS AAA+ chaperone ClpV (TssH)	synonymous_variant	LOW
1:PE1	287.10389.con.0050	4951	A	C	1177.85	84	0.65	Nonsyn	att	atG	1233T>G	Ile411Met		fig|287.10389.peg.4937			VgrG protein	hypothetical protein	T6SS AAA+ chaperone ClpV (TssH)	missense_variant	MODERATE
1:PE1	287.10389.con.0050	4975	C	G	497.538	65	0.59	Synon	tcg	tcC	1209G>C	Ser403Ser		fig|287.10389.peg.4937			VgrG protein	hypothetical protein	T6SS AAA+ chaperone ClpV (TssH)	synonymous_variant	LOW
1:PE1	287.10389.con.0050	4990	A	G	372.978	55	0.57	Synon	gat	gaC	1194T>C	Asp398Asp		fig|287.10389.peg.4937			VgrG protein	hypothetical protein	T6SS AAA+ chaperone ClpV (TssH)	synonymous_variant	LOW
1:PE1	287.10389.con.0053	47215	G	C	78.9442	4	0.67	Synon	ccg	ccC	546G>C	Pro182Pro		fig|287.10389.peg.5124			Threonylcarbamoyl-AMP synthase (EC 2.7.7.87)	Rossmann fold nucleotide-binding protein Smf possibly involved in DNA uptake		synonymous_variant	LOW
1:PE1	287.10389.con.0057	3140	GTGC	CTGG	36.0228	19	0.45	Nonsyn	cggcac	cgCCAG	1872GCAC>CCAG	ArgHis624ArgGln		fig|287.10389.peg.5260			Methyl-accepting chemotaxis sensor/transducer protein	Uncharacterized protein YjgR	Flp pilus assembly protein, pilin Flp	missense_variant	MODERATE
1:PE1	287.10389.con.0057	3163	C	T	167.741	24	0.6	Nonsyn	gcc	Acc	1852G>A	Ala618Thr		fig|287.10389.peg.5260			Methyl-accepting chemotaxis sensor/transducer protein	Uncharacterized protein YjgR	Flp pilus assembly protein, pilin Flp	missense_variant	MODERATE
1:PE1	287.10389.con.0057	3740	C	T	1232.47	76	0.68	Synon	gag	gaA	1275G>A	Glu425Glu		fig|287.10389.peg.5260			Methyl-accepting chemotaxis sensor/transducer protein	Uncharacterized protein YjgR	Flp pilus assembly protein, pilin Flp	synonymous_variant	LOW
1:PE1	287.10389.con.0057	3815	A	G	1500.63	87	0.7	Synon	ggt	ggC	1200T>C	Gly400Gly		fig|287.10389.peg.5260			Methyl-accepting chemotaxis sensor/transducer protein	Uncharacterized protein YjgR	Flp pilus assembly protein, pilin Flp	synonymous_variant	LOW
1:PE1	287.10389.con.0057	3833	T	C	1208.26	83	0.68	Synon	gca	gcG	1182A>G	Ala394Ala		fig|287.10389.peg.5260			Methyl-accepting chemotaxis sensor/transducer protein	Uncharacterized protein YjgR	Flp pilus assembly protein, pilin Flp	synonymous_variant	LOW
1:PE1	287.10389.con.0061	36860	CTGC	CTGA	97.9413	6	1											FOG: Ankyrin repeat
1:PE1	287.10389.con.0064	18230	A	C	11.5381	5	0.62	Synon	cga	cgC	375A>C	Arg125Arg		fig|287.10389.peg.5520			Phosphonoacetaldehyde phosphonohydrolase-related protein	Transcriptional regulator, GntR family	Metal dependent phosphohydrolase	synonymous_variant	LOW
1:PE1	287.10389.con.0070	1292	T	C	142.125	6	1	Nonsyn	acc	Gcc	199A>G	Thr67Ala		fig|287.10389.peg.5697			Aldehyde dehydrogenase (EC 1.2.1.3)		Cytochrome c550, associated with quino(hemo)protein alcohol dehydrogenase (EC 1.1.99.8)	missense_variant	MODERATE
1:PE1	287.10389.con.0075	11596	G	C	189.88	9	0.9											Ligand-binding SRPBCC domain protein family	N-acetylmuramoyl-L-alanine amidase (EC 3.5.1.28)	intergenic_region	MODIFIER
1:PE1	287.10389.con.0088	16481	A	T	597.511	24	1											Ribonucleotide reductase of class Ia (aerobic), beta subunit (EC 1.17.4.1)
1:PE1	287.10389.con.0093	74	C	A	120.929	5	0.83	Nonsyn	ggg	gTg	752G>T	Gly251Val		fig|287.10389.peg.6141			ABC transporter, ATP-binding protein PA3838		ABC transporter, permease protein PA3837	missense_variant	MODERATE
1:PE1	287.10389.con.0102	48	A	T	13.4194	3	0.3	Nonsyn	cat	caA	84T>A	His28Gln		fig|287.10389.peg.6251			hypothetical protein		Osmolarity sensory histidine kinase EnvZ	missense_variant	MODERATE
1:PE1	287.10389.con.0104	12	G	C	99.7607	6	1												Glutathione-independent formaldehyde dehydrogenase (EC 1.2.1.46)	intergenic_region	MODIFIER
1:PE1	287.10389.con.0112	4439	G	A	89.0188	208	0.5							fig|287.10389.rna.60			LSU rRNA ## 23S rRNA, large subunit ribosomal RNA	tRNA-Ala-TGC		intergenic_region	MODIFIER
1:PE1	287.10389.con.0113	1266	T	C	16.8658	26	0.5	Synon	ttg	Ctg	52T>C	Leu18Leu		fig|287.10389.peg.6322			2-amino-2-deoxy-isochorismate hydrolase PhzD (EC 3.-.-.-)	2-keto-3-deoxy-D-arabino-heptulosonate-7-phosphate synthase II PhzC (EC 2.5.1.54)	2-Amino-2-deoxy-isochorismate synthase (EC 2.6.1.86) PhzE	synonymous_variant	LOW
1:PE1	287.10389.con.0113	1703	T	C	193.381	47	0.53	Synon	gct	gcC	489T>C	Ala163Ala		fig|287.10389.peg.6322			2-amino-2-deoxy-isochorismate hydrolase PhzD (EC 3.-.-.-)	2-keto-3-deoxy-D-arabino-heptulosonate-7-phosphate synthase II PhzC (EC 2.5.1.54)	2-Amino-2-deoxy-isochorismate synthase (EC 2.6.1.86) PhzE	synonymous_variant	LOW
1:PE1	287.10389.con.0113	1784	A	G	64.7013	45	0.51	Synon	gaa	gaG	570A>G	Glu190Glu		fig|287.10389.peg.6322			2-amino-2-deoxy-isochorismate hydrolase PhzD (EC 3.-.-.-)	2-keto-3-deoxy-D-arabino-heptulosonate-7-phosphate synthase II PhzC (EC 2.5.1.54)	2-Amino-2-deoxy-isochorismate synthase (EC 2.6.1.86) PhzE	synonymous_variant	LOW
1:PE1	287.10389.con.0113	1942	C	T	293.59	31	0.57	Synon	atc	atT	108C>T	Ile36Ile		fig|287.10389.peg.6323			2-Amino-2-deoxy-isochorismate synthase (EC 2.6.1.86) PhzE	2-amino-2-deoxy-isochorismate hydrolase PhzD (EC 3.-.-.-)	Trans-2,3-dihydro-3-hydroxyanthranilate isomerase (EC 5.3.3.17)	synonymous_variant	LOW
1:PE1	287.10389.con.0113	2184	G	C	206.346	18	0.62	Nonsyn	ggt	gCt	350G>C	Gly117Ala		fig|287.10389.peg.6323			2-Amino-2-deoxy-isochorismate synthase (EC 2.6.1.86) PhzE	2-amino-2-deoxy-isochorismate hydrolase PhzD (EC 3.-.-.-)	Trans-2,3-dihydro-3-hydroxyanthranilate isomerase (EC 5.3.3.17)	missense_variant	MODERATE
1:PE1	287.10389.con.0113	2891	G	A	189.886	18	0.62	Nonsyn	ggc	Agc	1057G>A	Gly353Ser		fig|287.10389.peg.6323			2-Amino-2-deoxy-isochorismate synthase (EC 2.6.1.86) PhzE	2-amino-2-deoxy-isochorismate hydrolase PhzD (EC 3.-.-.-)	Trans-2,3-dihydro-3-hydroxyanthranilate isomerase (EC 5.3.3.17)	missense_variant	MODERATE
1:PE1	287.10389.con.0113	4340	C	T	554.399	33	0.66	Synon	tac	taT	609C>T	Tyr203Tyr		fig|287.10389.peg.6324			Trans-2,3-dihydro-3-hydroxyanthranilate isomerase (EC 5.3.3.17)	2-Amino-2-deoxy-isochorismate synthase (EC 2.6.1.86) PhzE	Pyridoxamine 5'-phosphate oxidase PhzG (EC 1.4.3.5)	synonymous_variant	LOW
1:PE1	287.10389.con.0113	4415	C	T	99.9364	22	0.55	Synon	atc	atT	684C>T	Ile228Ile		fig|287.10389.peg.6324			Trans-2,3-dihydro-3-hydroxyanthranilate isomerase (EC 5.3.3.17)	2-Amino-2-deoxy-isochorismate synthase (EC 2.6.1.86) PhzE	Pyridoxamine 5'-phosphate oxidase PhzG (EC 1.4.3.5)	synonymous_variant	LOW
1:PE1	287.10389.con.0113	4512	A	G	328.153	45	0.56	Nonsyn	acg	Gcg	781A>G	Thr261Ala		fig|287.10389.peg.6324			Trans-2,3-dihydro-3-hydroxyanthranilate isomerase (EC 5.3.3.17)	2-Amino-2-deoxy-isochorismate synthase (EC 2.6.1.86) PhzE	Pyridoxamine 5'-phosphate oxidase PhzG (EC 1.4.3.5)	missense_variant	MODERATE
1:PE1	287.10389.con.0113	773	AT	AC	239.852	22	0.56	Synon	gat	gAC	774T>C	Asp258Asp		fig|287.10389.peg.6321			2-keto-3-deoxy-D-arabino-heptulosonate-7-phosphate synthase II PhzC (EC 2.5.1.54)		2-amino-2-deoxy-isochorismate hydrolase PhzD (EC 3.-.-.-)	synonymous_variant	LOW
1:PE1	287.10389.con.0113	792	A	G	382.16	26	0.62	Synon	gga	ggG	792A>G	Gly264Gly		fig|287.10389.peg.6321			2-keto-3-deoxy-D-arabino-heptulosonate-7-phosphate synthase II PhzC (EC 2.5.1.54)		2-amino-2-deoxy-isochorismate hydrolase PhzD (EC 3.-.-.-)	synonymous_variant	LOW
1:PE1	287.10389.con.0114	820	A	G	37.6387	46	0.52	Synon	aaa	aaG	819A>G	Lys273Lys		fig|287.10389.peg.6326			Putative large exoprotein involved in heme utilization or adhesion of ShlA/HecA/FhaA family			synonymous_variant	LOW
1:PE1	287.10389.con.0114	837	A	C	217.667	46	0.53	Nonsyn	gat	gCt	836A>C	Asp279Ala		fig|287.10389.peg.6326			Putative large exoprotein involved in heme utilization or adhesion of ShlA/HecA/FhaA family			missense_variant	MODERATE
1:PE1	287.10389.con.0115	53	G	T	68.0001	3	0.09	Nonsyn	tac	taA	456C>A	Tyr152*		fig|287.10389.peg.6327			Precorrin-6A reductase (EC 1.3.1.54)		Proposed precorrin-5* (C1)-methyltransferase @ Cobalt-precorrin-5B (C1)-methyltransferase (EC 2.1.1.195)	stop_gained	HIGH
1:PE1	287.10389.con.0115	54	T	A	93.1023	2	0.06	Nonsyn	tac	tTc	455A>T	Tyr152Phe		fig|287.10389.peg.6327			Precorrin-6A reductase (EC 1.3.1.54)		Proposed precorrin-5* (C1)-methyltransferase @ Cobalt-precorrin-5B (C1)-methyltransferase (EC 2.1.1.195)	missense_variant	MODERATE
1:PE1	287.10389.con.0115	55	A	T	88.906	2	0.06	Nonsyn	tac	Aac	454T>A	Tyr152Asn		fig|287.10389.peg.6327			Precorrin-6A reductase (EC 1.3.1.54)		Proposed precorrin-5* (C1)-methyltransferase @ Cobalt-precorrin-5B (C1)-methyltransferase (EC 2.1.1.195)	missense_variant	MODERATE
1:PE1	287.10389.con.0115	56	T	A	97.1775	2	0.06	Nonsyn	tta	ttT	453A>T	Leu151Phe		fig|287.10389.peg.6327			Precorrin-6A reductase (EC 1.3.1.54)		Proposed precorrin-5* (C1)-methyltransferase @ Cobalt-precorrin-5B (C1)-methyltransferase (EC 2.1.1.195)	missense_variant	MODERATE
1:PE1	287.10389.con.0115	58	A	C	71.4502	3	0.09	Nonsyn	tta	Gta	451T>G	Leu151Val		fig|287.10389.peg.6327			Precorrin-6A reductase (EC 1.3.1.54)		Proposed precorrin-5* (C1)-methyltransferase @ Cobalt-precorrin-5B (C1)-methyltransferase (EC 2.1.1.195)	missense_variant	MODERATE
1:PE1	287.10389.con.0115	62	A	T	118.466	2	0.06	Nonsyn	tgt	tgA	447T>A	Cys149*		fig|287.10389.peg.6327			Precorrin-6A reductase (EC 1.3.1.54)		Proposed precorrin-5* (C1)-methyltransferase @ Cobalt-precorrin-5B (C1)-methyltransferase (EC 2.1.1.195)	stop_gained	HIGH
1:PE1	287.10389.con.0115	63	C	G	91.2883	2	0.06	Nonsyn	tgt	tCt	446G>C	Cys149Ser		fig|287.10389.peg.6327			Precorrin-6A reductase (EC 1.3.1.54)		Proposed precorrin-5* (C1)-methyltransferase @ Cobalt-precorrin-5B (C1)-methyltransferase (EC 2.1.1.195)	missense_variant	MODERATE
1:PE1	287.10389.con.0121	49	G	T	53.7055	2	0.09	Nonsyn	atg	atT	48G>T	Met16Ile		fig|287.10389.peg.6351			Oxygen-independent coproporphyrinogen-III oxidase-like protein YggW		Phosphotransferase system IIC components, glucose/maltose/N-acetylglucosamine-specific	missense_variant	MODERATE
1:PE1	287.10389.con.0121	50	T	A	11.639	2	0.09	Nonsyn	tgt	Agt	49T>A	Cys17Ser		fig|287.10389.peg.6351			Oxygen-independent coproporphyrinogen-III oxidase-like protein YggW		Phosphotransferase system IIC components, glucose/maltose/N-acetylglucosamine-specific	missense_variant	MODERATE
1:PE1	287.10389.con.0123	1113	T	C	13.9709	21	0.5	Synon	gtt	gtC	1113T>C	Val371Val		fig|287.10389.peg.6358			Putative large exoprotein involved in heme utilization or adhesion of ShlA/HecA/FhaA family			synonymous_variant	LOW
1:PE1	287.10389.con.0123	974	G	C	161.619	18	0.62	Nonsyn	ggc	gCc	974G>C	Gly325Ala		fig|287.10389.peg.6358			Putative large exoprotein involved in heme utilization or adhesion of ShlA/HecA/FhaA family			missense_variant	MODERATE
1:PE1	287.10389.con.0123	991	G	A	319.217	21	0.7	Nonsyn	gcc	Acc	991G>A	Ala331Thr		fig|287.10389.peg.6358			Putative large exoprotein involved in heme utilization or adhesion of ShlA/HecA/FhaA family			missense_variant	MODERATE
1:PE1	287.10389.con.0130	1539	C	A	138.23	37	0.55	Nonsyn	ccg	Acg	1393C>A	Pro465Thr		fig|287.10389.peg.6372			VgrG protein			missense_variant	MODERATE
1:PE1	287.10389.con.0132	1126	G	A	349.886	46	0.57	Nonsyn	ggc	Agc	1126G>A	Gly376Ser		fig|287.10389.peg.6376			Pyoverdine sidechain non-ribosomal peptide synthetase PvdD @ Siderophore biosynthesis non-ribosomal peptide synthetase modules			missense_variant	MODERATE
1:PE1	287.10389.con.0132	1242	T	G	803.815	61	0.64	Synon	ggt	ggG	1242T>G	Gly414Gly		fig|287.10389.peg.6376			Pyoverdine sidechain non-ribosomal peptide synthetase PvdD @ Siderophore biosynthesis non-ribosomal peptide synthetase modules			synonymous_variant	LOW
1:PE1	287.10389.con.0133	135	G	A	532.334	58	0.58	Synon	cac	caT	642C>T	His214His		fig|287.10389.peg.6377			hypothetical protein		Primosomal protein I	synonymous_variant	LOW
1:PE1	287.10389.con.0133	1496	A	G	655.795	112	0.54	Nonsyn	gtg	gCg	101T>C	Val34Ala		fig|287.10389.peg.6378			Primosomal protein I	hypothetical protein	Phage protein	missense_variant	MODERATE
1:PE1	287.10389.con.0133	1518	G	A	1208.26	121	0.59	Synon	ctg	Ttg	79C>T	Leu27Leu		fig|287.10389.peg.6378			Primosomal protein I	hypothetical protein	Phage protein	synonymous_variant	LOW
1:PE1	287.10389.con.0133	167	T	C	352.469	52	0.55	Nonsyn	agc	Ggc	610A>G	Ser204Gly		fig|287.10389.peg.6377			hypothetical protein		Primosomal protein I	missense_variant	MODERATE
1:PE1	287.10389.con.0133	183	G	A	190.77	47	0.54	Synon	gac	gaT	594C>T	Asp198Asp		fig|287.10389.peg.6377			hypothetical protein		Primosomal protein I	synonymous_variant	LOW
1:PE1	287.10389.con.0133	198	G	A	268.326	57	0.53	Synon	gac	gaT	579C>T	Asp193Asp		fig|287.10389.peg.6377			hypothetical protein		Primosomal protein I	synonymous_variant	LOW
1:PE1	287.10389.con.0133	213	C	T	149.991	56	0.53	Synon	gag	gaA	564G>A	Glu188Glu		fig|287.10389.peg.6377			hypothetical protein		Primosomal protein I	synonymous_variant	LOW
1:PE1	287.10389.con.0133	747	A	T	1116.94	77	0.66	Synon	cgt	cgA	30T>A	Arg10Arg		fig|287.10389.peg.6377			hypothetical protein		Primosomal protein I	synonymous_variant	LOW
1:PE1	287.10389.con.0139	204	A	G	231.754	45	0.56	Synon	cgt	cgC	516T>C	Arg172Arg		fig|287.10389.peg.6385			Putative large exoprotein involved in heme utilization or adhesion of ShlA/HecA/FhaA family		Channel-forming transporter/cytolysins activator of TpsB family	synonymous_variant	LOW
1:PE1	287.10389.con.0139	375	A	G	152.722	32	0.55	Synon	act	acC	345T>C	Thr115Thr		fig|287.10389.peg.6385			Putative large exoprotein involved in heme utilization or adhesion of ShlA/HecA/FhaA family		Channel-forming transporter/cytolysins activator of TpsB family	synonymous_variant	LOW
1:PE1	287.10389.con.0139	429	T	G	354.379	51	0.56	Synon	cta	ctC	291A>C	Leu97Leu		fig|287.10389.peg.6385			Putative large exoprotein involved in heme utilization or adhesion of ShlA/HecA/FhaA family		Channel-forming transporter/cytolysins activator of TpsB family	synonymous_variant	LOW
1:PE1	287.10389.con.0142	458	T	C	155.705	23	0.56	Synon	ggt	ggC	456T>C	Gly152Gly		fig|287.10389.peg.6389			Putative large exoprotein involved in heme utilization or adhesion of ShlA/HecA/FhaA family			synonymous_variant	LOW
1:PE1	287.10389.con.0146	340	T	C	1628.77	58	1	Nonsyn	gac	gGc	485A>G	Asp162Gly		fig|287.10389.peg.6394			Uncharacterized protein YebT			missense_variant	MODERATE
1:PE1	287.10389.con.0146	360	CAGA	TAGG	1506.69	49	0.98	Synon	ggtctg	ggCCTA	462TCTG>CCTA	GlyLeu154GlyLeu		fig|287.10389.peg.6394			Uncharacterized protein YebT			synonymous_variant	LOW
1:PE1	287.10389.con.0146	480	A	G	1329.01	44	1	Synon	cgt	cgC	345T>C	Arg115Arg		fig|287.10389.peg.6394			Uncharacterized protein YebT			synonymous_variant	LOW
1:PE1	287.10389.con.0146	555	CG	GA	192.727	7	1	Nonsyn	gcg	gTC	269CG>TC	Ala90Val		fig|287.10389.peg.6394			Uncharacterized protein YebT			missense_variant	MODERATE
1:PE1	287.10389.con.0146	569	ACGAT	GCGAC	521.292	18	1	Synon	gaatcgttg	gaGTCGCtg	252ATCGT>GTCGC	GluSerLeu84GluSerLeu		fig|287.10389.peg.6394			Uncharacterized protein YebT			synonymous_variant	LOW
1:PE1	287.10389.con.0146	579	AC	GT	606.808	20	1	Nonsyn	cgt	cAC	245GT>AC	Arg82His		fig|287.10389.peg.6394			Uncharacterized protein YebT			missense_variant	MODERATE
1:PE1	287.10389.con.0146	667	G	A	727.031	25	0.96	Nonsyn	gcc	gTc	158C>T	Ala53Val		fig|287.10389.peg.6394			Uncharacterized protein YebT			missense_variant	MODERATE
1:PE1	287.10389.con.0148	140	T	C	259.444	26	0.62	Synon	cat	caC	138T>C	His46His		fig|287.10389.peg.6396			Serine hydroxymethyltransferase (EC 2.1.2.1)			synonymous_variant	LOW
1:PE1	287.10389.con.0148	158	T	C	161.502	24	0.57	Synon	cat	caC	156T>C	His52His		fig|287.10389.peg.6396			Serine hydroxymethyltransferase (EC 2.1.2.1)			synonymous_variant	LOW
1:PE1	287.10389.con.0148	386	T	C	229.823	34	0.54	Synon	gtt	gtC	384T>C	Val128Val		fig|287.10389.peg.6396			Serine hydroxymethyltransferase (EC 2.1.2.1)			synonymous_variant	LOW
1:PE1	287.10389.con.0148	401	T	C	122.748	33	0.54	Synon	gct	gcC	399T>C	Ala133Ala		fig|287.10389.peg.6396			Serine hydroxymethyltransferase (EC 2.1.2.1)			synonymous_variant	LOW
1:PE1	287.10389.con.0148	473	T	C	346.036	40	0.56	Synon	ggt	ggC	471T>C	Gly157Gly		fig|287.10389.peg.6396			Serine hydroxymethyltransferase (EC 2.1.2.1)			synonymous_variant	LOW
1:PE1	287.10389.con.0148	485	T	C	147.272	39	0.52	Synon	ggt	ggC	483T>C	Gly161Gly		fig|287.10389.peg.6396			Serine hydroxymethyltransferase (EC 2.1.2.1)			synonymous_variant	LOW
1:PE1	287.10389.con.0151	26	A	G	347.042	43	0.62	Nonsyn	gtc	gCc	509T>C	Val170Ala		fig|287.10389.peg.6399			Large exoproteins involved in heme utilization or adhesion			missense_variant	MODERATE
1:PE1	287.10389.con.0151	36	G	A	372.701	53	0.63	Synon	ctg	Ttg	499C>T	Leu167Leu		fig|287.10389.peg.6399			Large exoproteins involved in heme utilization or adhesion			synonymous_variant	LOW
1:PE1	287.10389.con.0151	58	AGCGCTG	GGCGGTA	166.746	50	0.56	Nonsyn	gacagcgct	gaTACCGCC	471CAGCGCT>TACCGCC	AspSerAla157AspThrAla		fig|287.10389.peg.6399			Large exoproteins involved in heme utilization or adhesion			missense_variant	MODERATE
1:PE1	287.10389.con.0154	283	G	A	1315.89	44	1	Nonsyn	ggc	Agc	283G>A	Gly95Ser		fig|287.10389.peg.6401			Uncharacterized protein YebT			missense_variant	MODERATE
1:PE1	287.10389.con.0154	348	C	T	1332.56	45	1	Synon	agc	agT	348C>T	Ser116Ser		fig|287.10389.peg.6401			Uncharacterized protein YebT			synonymous_variant	LOW
1:PE1	287.10389.con.0154	378	GGGT	AGGC	1211.96	41	1	Synon	aagggt	aaAGGC	378GGGT>AGGC	LysGly126LysGly		fig|287.10389.peg.6401			Uncharacterized protein YebT			synonymous_variant	LOW
1:PE1	287.10389.con.0157	135	G	C	1892.14	62	1	Synon	cgg	cgC	135G>C	Arg45Arg		fig|287.10389.peg.6404			glutamine synthetase family protein			synonymous_variant	LOW
1:PE1	287.10389.con.0157	165	TGAG	CGAA	1875.92	58	1	Synon	catgag	caCGAA	165TGAG>CGAA	HisGlu55HisGlu		fig|287.10389.peg.6404			glutamine synthetase family protein			synonymous_variant	LOW
1:PE1	287.10389.con.0157	177	TGATCCC	CGAGCCG	1773.16	59	1	Nonsyn	ggtgatccc	ggCGAGCCG	177TGATCCC>CGAGCCG	GlyAspPro59GlyGluPro		fig|287.10389.peg.6404			glutamine synthetase family protein			missense_variant	MODERATE
